# Supplementary material for: Enantioselective Catalytic Synthesis of α-Halogenated α-Aryl-β2,2-amino Acid Derivatives
Source: ACS Org Inorg Au. 2021 Sep 24;2(1):34–43. doi: 10.1021/acsorginorgau.1c00025 (PMC8815071; doi:10.1021/acsorginorgau.1c00025)
Supplement: Supplementary file 2 — gg1c00025_si_002.xyz [file gg1c00025_si_002.xyz]

177
R_MinorCf01_ConstOpt.log
C       -0.4362710        3.0656400       -2.5333580
C       -0.1793940        2.8811520       -3.8764880
C       -1.0967170        2.1902950       -4.7197220
C       -0.8113800        1.9886970       -6.1094540
C       -1.6837360        1.2874610       -6.9009530
C       -2.8773580        0.7413330       -6.3431710
C       -3.1779100        0.9306030       -5.0184960
C       -2.3041120        1.6868660       -4.1696240
C       -2.5765670        1.9280200       -2.7796240
C       -1.6517890        2.5683880       -1.9645000
C       -2.0114200        2.7766600       -0.5260940
H       -1.3295200        3.4586110        0.0017590
H       -3.0310310        3.1886590       -0.4463740
N       -2.0150260        1.4710980        0.3077230
C       -0.5609090        1.1688300        0.7936090
C       -0.1891160        2.1023390        1.9126750
C       -0.7489690        1.9606420        3.1742570
C       -0.4805130        2.9315730        4.1999140
C       -1.1335660        2.9070680        5.4745240
C       -0.8621900        3.8634670        6.4200410
C        0.0755920        4.9024940        6.1497040
C        0.7110100        4.9589610        4.9354860
C        0.4424740        3.9765090        3.9294820
C        1.0954110        4.0259410        2.6575980
C        0.7863980        3.1151110        1.6820160
H        1.3128310        3.1251740        0.7259370
H        1.8497940        4.7948300        2.4805700
H        1.4259220        5.7512010        4.7124670
H        0.2716570        5.6469940        6.9206110
H       -1.3600570        3.8465450        7.3890700
H       -1.8569160        2.1164600        5.6814210
C       -1.6828010        0.8373210        3.4095530
C       -2.7939600        0.7314350        2.5860680
C       -2.9904500        1.7169830        1.4732500
H       -4.0002560        1.6731980        1.0403370
H       -2.8071830        2.7452670        1.8263140
C       -3.7708890       -0.2772790        2.8224160
C       -3.5958120       -1.1878200        3.8319350
C       -2.4191680       -1.1558520        4.6455970
C       -2.2041070       -2.1313090        5.6712590
C       -1.0548280       -2.1104160        6.4199270
C       -0.0557040       -1.1227570        6.1760280
C       -0.2411760       -0.1724160        5.2047660
C       -1.4425760       -0.1479940        4.4262020
H        0.5403380        0.5712720        4.9927160
H        0.8567410       -1.1440010        6.7704100
H       -0.8823960       -2.8495200        7.2017510
H       -2.9669500       -2.8919160        5.8364640
H       -4.3425920       -1.9594870        4.0234190
H       -4.6609580       -0.3049770        2.1954950
H        0.0791690        1.2549700       -0.0942690
H       -0.5341480        0.1163980        1.1144280
C       -2.4635740        0.2157210       -0.4929750
C       -3.7719550        0.4551680       -1.1933940
C       -3.8384780        1.4119620       -2.1957960
C       -5.1095480        1.8641710       -2.6926560
C       -5.2374860        2.9877240       -3.5695250
C       -6.4750830        3.4051280       -3.9918690
C       -7.6513930        2.7204440       -3.5692180
C       -7.5590460        1.6347630       -2.7345480
C       -6.2811970        1.1826730       -2.2764710
C       -6.1551280        0.0328080       -1.4384170
C       -4.9362410       -0.3429610       -0.9148810
C       -4.8485000       -1.6310610       -0.1899190
C       -3.8535260       -2.5686870       -0.5290550
C       -3.8239110       -3.8118410        0.1121580
C       -4.7695110       -4.1330490        1.0963740
C       -5.7626060       -3.2018960        1.4231040
C       -5.8118840       -1.9599260        0.7740180
H       -6.6012860       -1.2436890        1.0152090
C       -6.8119500       -3.5304530        2.4473010
F       -7.9882050       -3.9113470        1.9208280
F       -6.5109840       -4.5169680        3.3075600
F       -7.1450340       -2.5090990        3.2597690
H       -4.7292970       -5.1031600        1.6009670
C       -2.7366300       -4.8048940       -0.2251990
F       -2.1956240       -4.7191490       -1.4421200
F       -3.1593600       -6.0910440       -0.1747110
F       -1.7080270       -4.7884180        0.6318460
H       -3.0817320       -2.3272740       -1.2876960
H       -7.0496600       -0.5642370       -1.2501300
H       -8.4513210        1.1014840       -2.4080620
H       -8.6199880        3.0741120       -3.9226220
H       -6.5777150        4.2628310       -4.6564610
H       -4.3340780        3.5063130       -3.8958260
H       -1.6696350       -0.0171220       -1.2183600
H       -2.5112510       -0.5856360        0.2562080
H       -4.0767450        0.4841590       -4.5898990
H       -3.5380100        0.1612750       -6.9866590
H       -1.4768270        1.1260800       -7.9582800
H        0.1164130        2.3917090       -6.5150530
H        0.7507520        3.2519080       -4.3147350
C        0.5779950        3.8228300       -1.7635340
C        0.2744790        5.0964120       -1.2734720
C        1.2715100        5.8553380       -0.6384010
C        2.5749510        5.3631950       -0.5364570
C        2.8743650        4.0841330       -1.0384310
C        1.8807180        3.2995470       -1.6300200
H        2.0774170        2.2610550       -1.9810560
C        4.2997610        3.6027890       -0.9231390
F        4.7643920        3.5576120        0.3330780
F        5.1709620        4.4135460       -1.5598930
F        4.5670240        2.3950700       -1.4291740
H        3.3653730        5.9617960       -0.0726220
C        0.9039550        7.2083250       -0.0973970
F        1.8345850        7.8293630        0.6445200
F       -0.1770110        7.2001750        0.7061230
F        0.5914040        8.1133110       -1.0403480
H       -0.7311840        5.5025380       -1.4029740
O        5.5494940       -0.3135130       -2.0133150
C        5.0324760       -0.5318210       -0.9452900
C        4.7872070       -1.8205110       -0.2330180
C        4.2718190       -1.4669010        1.1256840
H        5.0323060       -1.6461630        1.8977470
H        3.3572610       -2.0083210        1.3799020
N        3.9668890       -0.0322170        1.0111250
C        4.0884070        0.8549710        2.0754890
O        4.2306800        2.0539600        1.9597640
O        3.9528760        0.1438990        3.2180370
C        3.9895200        0.8029400        4.5367540
C        3.8116710       -0.3751140        5.4979950
H        4.6297450       -1.0937840        5.3848110
H        3.8065200       -0.0167920        6.5327080
H        2.8672730       -0.8928840        5.3003300
C        5.3511220        1.4759070        4.7393560
H        5.4184850        1.8677680        5.7604970
H        5.4903490        2.2987640        4.0363330
H        6.1594120        0.7498120        4.6001740
C        2.8308710        1.7918300        4.6634240
H        2.9264320        2.6001610        3.9358860
H        2.8206180        2.2255230        5.6699110
H        1.8660460        1.2837900        4.5028630
O        4.5457270        0.4937790       -0.1811990
C        5.5028380       -3.0547800       -0.5106440
C        6.4186000       -3.1626570       -1.5767140
C        7.0966290       -4.3552390       -1.8009550
C        6.8836310       -5.4820290       -0.9939560
C        5.9640770       -5.3731220        0.0600410
C        5.2860410       -4.1856710        0.3014220
H        4.5615390       -4.1434600        1.1088450
H        5.7728720       -6.2342520        0.6958450
C        7.5981170       -6.7821340       -1.2700880
H        7.0287900       -7.4020470       -1.9761030
H        8.5852960       -6.6119440       -1.7127430
H        7.7305200       -7.3707490       -0.3559830
H        7.8081700       -4.4141790       -2.6214820
H        6.5941790       -2.3031710       -2.2119530
C        1.4549530       -1.0500980       -6.5242310
C        2.8088360       -1.3866540       -6.5703840
C        3.5181940       -1.5995180       -5.3852820
C        2.8855630       -1.4730670       -4.1491390
C        1.5315270       -1.1308680       -4.1206460
C        0.8069410       -0.9223020       -5.2944690
H       -0.2476310       -0.6720540       -5.2331880
S        0.6811400       -0.8640680       -2.5607570
O        1.2312600        0.3819050       -1.9541090
O       -0.7738550       -0.7948060       -2.8683890
N        1.0930430       -2.2232400       -1.7657330
F        3.0613950       -1.9906600       -1.1074530
S        0.3439300       -2.6395020       -0.3790490
O        0.6566740       -1.7630570        0.7789840
O       -1.1150070       -2.8988830       -0.5642040
C        1.1562000       -4.2118170       -0.0754120
C        1.3738440       -4.5801850        1.2537200
C        1.8988620       -5.8427380        1.5376660
C        2.2024850       -6.7240360        0.4980700
C        1.9851010       -6.3413330       -0.8283520
C        1.4557130       -5.0851960       -1.1221120
H        1.2899350       -4.7697280       -2.1455590
H        2.2254180       -7.0246560       -1.6383350
H        2.6053720       -7.7090050        0.7202300
H        2.0626910       -6.1387520        2.5708710
H        1.1293880       -3.8804460        2.0466980
H        3.4115130       -1.6552800       -3.2202550
H        4.5715870       -1.8649310       -5.4197320
H        3.3110920       -1.4876880       -7.5294540
H        0.8982710       -0.8945410       -7.4446130
177
R_MinorCf03_ConstOpt.log
C       -2.5230790       -0.1414020       -2.5532610
C       -2.7783390        1.1744990       -2.8786230
C       -1.7409210        2.0363680       -3.3454620
C       -1.9966030        3.4159460       -3.6296870
C       -1.0019410        4.2132500       -4.1357580
C        0.3002240        3.6812800       -4.3676380
C        0.5782100        2.3688980       -4.0804170
C       -0.4420920        1.5068060       -3.5639020
C       -0.1976820        0.1346060       -3.2214070
C       -1.1764510       -0.6345800       -2.6101310
C       -0.8004210       -1.9795540       -2.0697910
H       -1.6588830       -2.5416000       -1.6745380
H       -0.3072360       -2.5897840       -2.8441770
N        0.1995560       -1.9091130       -0.8886140
C       -0.5359730       -1.4510910        0.4104010
C       -1.4416230       -2.5367990        0.9139610
C       -0.9296530       -3.6943310        1.4806050
C       -1.8148900       -4.7677170        1.8399220
C       -1.3364440       -6.0449990        2.2770640
C       -2.2142850       -7.0479040        2.6020690
C       -3.6209430       -6.8343950        2.5114340
C       -4.1099820       -5.6252570        2.0868270
C       -3.2165510       -4.5643520        1.7316670
C       -3.7142210       -3.3032400        1.2730220
C       -2.8500650       -2.3213760        0.8681410
H       -3.2060560       -1.3280290        0.5476050
H       -4.7919520       -3.1390810        1.2581450
H       -5.1830550       -5.4503970        2.0103120
H       -4.2938140       -7.6474150        2.7823440
H       -1.8524990       -8.0209460        2.9325570
H       -0.2596390       -6.2085600        2.3437000
C        0.5335740       -3.7891300        1.6796940
C        1.3679090       -3.5995120        0.5873030
C        0.7865610       -3.3310510       -0.7685510
H        1.5260570       -3.4227040       -1.5767430
H       -0.0426420       -4.0264390       -0.9744740
C        2.7795030       -3.7190660        0.7336520
C        3.3336470       -3.9747970        1.9603680
C        2.5048400       -4.1020200        3.1195250
C        3.0782290       -4.3209320        4.4128850
C        2.2768540       -4.4036270        5.5230720
C        0.8634920       -4.2655120        5.3993210
C        0.2886670       -4.0656920        4.1698050
C        1.0945780       -3.9964100        2.9872680
H       -0.7929020       -3.9431620        4.0792040
H        0.2510060       -4.3151680        6.2991580
H        2.7040140       -4.5670030        6.5120920
H        4.1608070       -4.4108900        4.4956970
H        4.4134150       -4.0736310        2.0753400
H        3.4093960       -3.6160590       -0.1465520
H       -1.0802530       -0.5297270        0.1614380
H        0.2585760       -1.2176720        1.1356280
C        1.3488300       -0.8791690       -1.0797960
C        1.9192860       -0.9155920       -2.4683060
C        1.1225770       -0.4733590       -3.5145660
C        1.5429910       -0.6156070       -4.8815700
C        0.6913770       -0.3039340       -5.9901670
C        1.1308440       -0.4751930       -7.2786110
C        2.4454910       -0.9634170       -7.5357460
C        3.2848520       -1.2705940       -6.4950480
C        2.8480250       -1.1051130       -5.1417940
C        3.7095520       -1.4032540       -4.0445020
C        3.2730460       -1.3060160       -2.7393910
C        4.2830750       -1.5287780       -1.6785140
C        4.5964610       -0.5019820       -0.7697520
C        5.6250410       -0.6905830        0.1601810
C        6.3373460       -1.8991870        0.2058370
C        6.0288040       -2.9113590       -0.7083290
C        5.0126090       -2.7252020       -1.6582850
H        4.7872410       -3.5096190       -2.3865310
C        6.7808190       -4.2143940       -0.7121970
F        7.6947980       -4.3800690        0.2559670
F        5.9925710       -5.2979310       -0.5889540
F        7.4678720       -4.4443450       -1.8439330
H        7.1293290       -2.0442250        0.9472020
C        5.9683360        0.4078590        1.1337780
F        7.2224130        0.3698060        1.6194800
F        5.2017300        0.4139540        2.2364320
F        5.8646470        1.6576310        0.6562830
H        4.0369390        0.4563310       -0.8181110
H        4.7414990       -1.6868320       -4.2636900
H        4.2923450       -1.6428950       -6.6782810
H        2.7668000       -1.0859300       -8.5702740
H        0.4841800       -0.2405810       -8.1243130
H       -0.3146070        0.0729330       -5.7936730
H        0.9167160        0.1039030       -0.8529180
H        2.0743980       -1.1198050       -0.2942740
H        1.5843550        1.9710130       -4.2243290
H        1.0717210        4.3397440       -4.7650050
H       -1.1873010        5.2663500       -4.3498000
H       -2.9867730        3.8223050       -3.4128080
H       -3.7884380        1.5860270       -2.7833070
C       -3.6752880       -1.0272620       -2.2686900
C       -3.8429590       -2.2028910       -3.0112180
C       -4.9685620       -3.0149050       -2.7990050
C       -5.9440780       -2.6454360       -1.8693150
C       -5.7764810       -1.4617310       -1.1320250
C       -4.6545850       -0.6509190       -1.3295690
H       -4.5025780        0.2832810       -0.7544770
C       -6.8431210       -1.0521680       -0.1506970
F       -6.4395930       -0.2761650        0.8648440
F       -7.4582060       -2.0768490        0.4709870
F       -7.8538370       -0.3674190       -0.7099450
H       -6.8338900       -3.2641640       -1.7201400
C       -5.0998220       -4.2761480       -3.6077010
F       -5.2542010       -4.0683240       -4.9265780
F       -6.1197650       -5.0882350       -3.2912110
F       -4.0237520       -5.0824100       -3.5362050
H       -3.1045310       -2.4740510       -3.7700500
O        1.8697630       -0.2175190        2.2472300
C        1.9901300        0.9571590        1.9533120
C        1.6810820        2.2005900        2.6604710
C        2.2368410        3.3255650        1.8408210
H        3.1825710        3.6998390        2.2680230
H        1.5274740        4.1458520        1.7179050
N        2.4602190        2.6790080        0.5458260
C        3.2376240        3.1280540       -0.4957920
O        3.6755090        2.4047030       -1.3769340
O        3.3586240        4.4637850       -0.3846790
C        3.9634830        5.2658270       -1.4670040
C        5.4348630        4.8783190       -1.6387400
H        5.5327020        3.8525800       -1.9969700
H        5.9111750        5.5536550       -2.3585580
H        5.9663170        4.9712510       -0.6846820
C        3.1546340        5.0858260       -2.7554440
H        3.5322360        5.7716670       -3.5220200
H        2.0986810        5.3158570       -2.5755490
H        3.2353380        4.0624560       -3.1264120
C        3.8322400        6.6927560       -0.9311560
H        2.7821060        6.9508030       -0.7628340
H        4.2560430        7.4029000       -1.6490980
H        4.3681990        6.7995340        0.0177430
O        2.5411790        1.2734770        0.7233320
C        1.3546580        2.3110820        4.0641750
C        1.3963450        1.1992120        4.9316520
C        1.1024250        1.3509780        6.2829160
C        0.7492130        2.5972950        6.8198710
C        0.6869810        3.6968190        5.9479710
C        0.9830090        3.5650010        4.5990020
H        0.8742130        4.4193670        3.9387100
H        0.3871730        4.6684840        6.3332900
C        0.4501210        2.7615130        8.2897830
H        1.2673310        3.2841530        8.8050590
H       -0.4583610        3.3538610        8.4489270
H        0.3156830        1.7937800        8.7835310
H        1.1514050        0.4832000        6.9372790
H        1.6650170        0.2258370        4.5359220
C       -5.1612370        1.9365750        4.3521300
C       -4.2010200        1.5164310        5.2747640
C       -2.8791800        1.3133380        4.8690820
C       -2.5122990        1.5180680        3.5397690
C       -3.4862680        1.9339270        2.6287460
C       -4.8069050        2.1508990        3.0198330
H       -5.5309530        2.4913930        2.2884820
S       -3.0537840        2.1089750        0.8947140
O       -2.7105710        0.7465430        0.4099430
O       -4.2169920        2.7056190        0.1966530
N       -1.6907220        3.0149200        0.7617210
F       -0.1499040        2.2512990        1.6378840
S       -1.7491210        4.6286510        1.1964010
O       -2.8491320        4.9246490        2.1270640
O       -0.3840410        5.0383890        1.5734750
C       -2.1044970        5.5172400       -0.3419980
C       -3.4184470        5.5968230       -0.8079280
C       -3.6822060        6.3373650       -1.9601940
C       -2.6480260        6.9996770       -2.6270590
C       -1.3393420        6.9141410       -2.1482330
C       -1.0611970        6.1689730       -1.0003070
H       -0.0557420        6.1021500       -0.5979270
H       -0.5353190        7.4401400       -2.6571710
H       -2.8647000        7.5895100       -3.5142660
H       -4.7023990        6.4126410       -2.3271610
H       -4.2096890        5.0780500       -0.2796900
H       -1.4876570        1.3943170        3.2075660
H       -2.1259850        1.0018990        5.5880880
H       -4.4815680        1.3539230        6.3127490
H       -6.1873560        2.1038660        4.6696690
177
R_MinorCf04_ConstOpt.log
C       -3.4771340       -0.6656170        2.1812060
C       -3.4676480       -1.8404090        2.9039850
C       -2.4148110       -2.1415500        3.8191180
C       -2.3736370       -3.3900650        4.5171250
C       -1.3609390       -3.6528570        5.4049850
C       -0.3377750       -2.6878250        5.6350240
C       -0.3562340       -1.4827020        4.9785450
C       -1.4073700       -1.1716560        4.0560790
C       -1.4611080        0.0679320        3.3303150
C       -2.3931350        0.2656350        2.3210920
C       -2.2744350        1.4821000        1.4518690
H       -3.1062710        1.5801620        0.7382810
H       -2.2263760        2.3993880        2.0616390
N       -1.0032810        1.4844100        0.5750870
C       -1.1561880        0.4412810       -0.5745710
C       -2.1755900        0.9123420       -1.5732070
C       -1.9109180        1.9763840       -2.4217990
C       -2.9496060        2.4992950       -3.2676950
C       -2.7835810        3.6948810       -4.0382380
C       -3.8037900        4.1694090       -4.8236360
C       -5.0480300        3.4771910       -4.8871470
C       -5.2404920        2.3333970       -4.1542030
C       -4.1959690        1.8221570       -3.3198340
C       -4.3851430        0.6363910       -2.5406850
C       -3.4049770        0.1984040       -1.6908570
H       -3.5150530       -0.7320950       -1.1211140
H       -5.3214860        0.0907740       -2.6448990
H       -6.1873000        1.7964230       -4.1932910
H       -5.8374400        3.8741210       -5.5243510
H       -3.6796440        5.0795630       -5.4092540
H       -1.8300980        4.2242660       -3.9886070
C       -0.5520860        2.5604020       -2.4106230
C       -0.0335630        3.0067920       -1.2030570
C       -0.8607120        2.9303000        0.0450370
H       -0.4390030        3.5149940        0.8746300
H       -1.8840880        3.2904940       -0.1484820
C        1.2644310        3.5894980       -1.1577100
C        2.0308090        3.6771510       -2.2908050
C        1.5442040        3.1773870       -3.5390070
C        2.3485760        3.2432780       -4.7220010
C        1.8820370        2.7364200       -5.9078470
C        0.5988080        2.1179260       -5.9679670
C       -0.1915280        2.0434270       -4.8492450
C        0.2487720        2.5988050       -3.6035100
H       -1.1571790        1.5358900       -4.8870600
H        0.2662240        1.6927870       -6.9138700
H        2.4844960        2.7845590       -6.8135600
H        3.3418620        3.6861380       -4.6517790
H        3.0328380        4.1064760       -2.2554720
H        1.6405160        3.9673980       -0.2116310
H       -1.4501510       -0.5007700       -0.0922490
H       -0.1663930        0.3188810       -1.0386880
C        0.2901450        1.0877130        1.3435690
C        0.3227040        1.6953700        2.7197540
C       -0.5353330        1.1727970        3.6809320
C       -0.5889050        1.7111680        5.0127360
C       -1.5616840        1.3039850        5.9842080
C       -1.5550130        1.8348620        7.2486460
C       -0.5785820        2.8053090        7.6224220
C        0.3525990        3.2311830        6.7111730
C        0.3556540        2.7021690        5.3794390
C        1.2824780        3.1679370        4.4047940
C        1.2573250        2.7121230        3.0997770
C        2.2357080        3.3528740        2.1894380
C        3.2476680        2.6319910        1.5357940
C        4.2437680        3.3283590        0.8345810
C        4.2178200        4.7258110        0.7384280
C        3.1844160        5.4357380        1.3609680
C        2.2029960        4.7549210        2.0928990
H        1.4082160        5.3119730        2.5970480
C        3.1055580        6.9350670        1.2777330
F        4.0235590        7.5423360        0.5108700
F        1.9369530        7.3936300        0.7938210
F        3.2237020        7.5536200        2.4659480
H        4.9958200        5.2573170        0.1818430
C        5.3500070        2.5498490        0.1674160
F        4.9769870        1.9110880       -0.9471380
F        5.9014310        1.6031570        0.9443330
F        6.4126390        3.2827780       -0.2185660
H        3.2506180        1.5227540        1.5551620
H        2.0249240        3.9077450        4.7157250
H        1.1013630        3.9761770        6.9791170
H       -0.5920020        3.1992940        8.6385700
H       -2.2939730        1.5249440        7.9875920
H       -2.3134720        0.5638540        5.7040830
H        0.2936600       -0.0086960        1.4157310
H        1.1257350        1.3798460        0.6968070
H        0.4491630       -0.7590710        5.1224250
H        0.4664910       -2.9309650        6.3287750
H       -1.3158870       -4.6024530        5.9379230
H       -3.1510030       -4.1266500        4.3185490
H       -4.2770260       -2.5659970        2.7969320
C       -4.6965180       -0.3686650        1.3943330
C       -5.3928840        0.8275380        1.6167380
C       -6.6018370        1.0722950        0.9488810
C       -7.1542380        0.1056000        0.1029730
C       -6.4713380       -1.1044730       -0.0921820
C       -5.2324890       -1.3317480        0.5191350
H       -4.6542300       -2.2503130        0.3205760
C       -7.0775890       -2.1838520       -0.9501620
F       -6.4972330       -2.3281600       -2.1528050
F       -8.3799750       -2.0343830       -1.2452030
F       -7.0215720       -3.4134650       -0.4109700
H       -8.1102950        0.2886290       -0.3966740
C       -7.2993410        2.3847470        1.1888970
F       -6.5041470        3.4603350        1.0449020
F       -7.7960650        2.5165570        2.4305650
F       -8.3447210        2.6583700        0.3940460
H       -4.9981580        1.5587480        2.3278470
O        1.1502050       -1.9727940        2.6080360
C        0.7463790       -2.8023300        1.8212910
C        1.3468760       -4.0323860        1.2961340
C        0.3720530       -4.6550570        0.3421910
H        0.0985730       -5.6783030        0.6262770
H        0.7476210       -4.6420250       -0.6850390
N       -0.8102100       -3.7886630        0.4784730
C       -1.7653350       -3.5651900       -0.4884970
O       -2.5507600       -2.6263950       -0.4731510
O       -1.7392700       -4.6006840       -1.3381800
C       -2.6369610       -4.6729380       -2.5122290
C       -4.0677850       -4.8992990       -2.0199820
H       -4.7423640       -5.0061980       -2.8780790
H       -4.1317760       -5.8150020       -1.4218690
H       -4.4034210       -4.0556920       -1.4173010
C       -2.4932660       -3.4177070       -3.3757030
H       -1.4362910       -3.2202560       -3.5771240
H       -2.9243660       -2.5418340       -2.8880550
H       -3.0107930       -3.5782810       -4.3290970
C       -2.1003590       -5.8997740       -3.2515910
H       -2.1360670       -6.7871790       -2.6110360
H       -1.0644690       -5.7328440       -3.5624040
H       -2.7063720       -6.0919310       -4.1436530
O       -0.5135850       -2.6447650        1.2674050
C        2.4456210       -4.7444010        1.9061920
C        3.1249300       -4.2418770        3.0380610
C        4.1610770       -4.9649950        3.6174640
C        4.5743370       -6.2015980        3.0988250
C        3.9012910       -6.6975860        1.9719500
C        2.8605730       -5.9896920        1.3860660
H        2.3711790       -6.3981120        0.5069100
H        4.2012630       -7.6531900        1.5478070
C        5.7233050       -6.9624520        3.7136800
H        5.8647640       -6.6958280        4.7661470
H        5.5665740       -8.0451020        3.6539250
H        6.6655560       -6.7444570        3.1923550
H        4.6615060       -4.5627390        4.4955340
H        2.8221710       -3.2875490        3.4518360
C        3.3614990       -0.5928300       -6.2869470
C        3.6368820       -1.8054690       -6.9228770
C        3.3088990       -3.0132400       -6.3020440
C        2.7060050       -3.0118850       -5.0444470
C        2.4390360       -1.7920060       -4.4195220
C        2.7599980       -0.5777310       -5.0282070
H        2.5482240        0.3546180       -4.5160350
S        1.6573210       -1.7989820       -2.7950780
O        0.8669110       -0.5536470       -2.6968950
O        0.9391710       -3.0843330       -2.6915190
N        2.9077630       -1.8760560       -1.7136050
F        2.1652450       -2.7484340       -0.1355920
S        3.6631600       -0.4908280       -1.1980820
O        4.0415380        0.3947880       -2.3211870
O        2.9851750        0.1655140       -0.0494740
C        5.1649130       -1.2344430       -0.5495820
C        6.3743010       -0.9707900       -1.1912710
C        7.5509590       -1.5097820       -0.6666920
C        7.5069040       -2.3029120        0.4806650
C        6.2845840       -2.5639590        1.1072830
C        5.1035660       -2.0282430        0.5975330
H        4.1438710       -2.2375920        1.0524510
H        6.2464120       -3.1908150        1.9939140
H        8.4251210       -2.7206450        0.8863550
H        8.5006210       -1.3073120       -1.1553080
H        6.3833500       -0.3535410       -2.0832170
H        2.4312390       -3.9370630       -4.5499740
H        3.5187300       -3.9569760       -6.7983950
H        4.1064740       -1.8100270       -7.9031230
H        3.6156790        0.3464530       -6.7701760
159
R_MinorCl_14_MaruakaCF3_TS_Diffuse.log
C       -1.2271100       -0.5574250        2.2847740
C       -2.0878990       -1.6203630        2.1345390
C       -1.6028830       -2.9318080        1.8414530
C       -2.4983300       -3.9948170        1.5115370
C       -2.0147180       -5.2609230        1.2899580
C       -0.6204600       -5.5288620        1.4107490
C        0.2626410       -4.5193350        1.7118470
C       -0.2060980       -3.1820520        1.8990640
C        0.6791980       -2.0617820        2.0725220
C        0.1814680       -0.7681710        2.0874620
C        1.1257150        0.3797950        1.9274080
H        0.6188950        1.3552560        1.9797060
H        1.9271190        0.3551850        2.6829870
N        1.8418990        0.3879520        0.5561460
C        0.8256820        0.6925430       -0.5819590
C        0.3798280        2.1227290       -0.5202710
C        1.2410550        3.1494390       -0.8824640
C        0.8312350        4.5169580       -0.7226030
C        1.7240720        5.6181700       -0.9290560
C        1.2924460        6.9096990       -0.7641500
C       -0.0553380        7.1795180       -0.3841170
C       -0.9312200        6.1467120       -0.1680670
C       -0.5048750        4.7883500       -0.3223370
C       -1.4027840        3.7033020       -0.0767950
C       -0.9666960        2.4064610       -0.1549140
H       -1.6563020        1.5752780        0.0221650
H       -2.4487760        3.9151740        0.1683040
H       -1.9627150        6.3371730        0.1302310
H       -0.3695280        8.2161150       -0.2655390
H        1.9705910        7.7487980       -0.9177500
H        2.7565970        5.4120040       -1.2151870
C        2.5782220        2.7925300       -1.4099160
C        3.3972490        1.9700630       -0.6486660
C        2.9296060        1.4726660        0.6875570
H        3.7357050        1.0205250        1.2812590
H        2.4861430        2.2985200        1.2663630
C        4.7027220        1.6295710       -1.1057920
C        5.1497330        2.0692210       -2.3239100
C        4.3037550        2.8588680       -3.1655960
C        4.7451700        3.2820190       -4.4597120
C        3.9127260        4.0055100       -5.2755150
C        2.5960260        4.3381950       -4.8426300
C        2.1531360        3.9539540       -3.6022420
C        3.0034130        3.2151550       -2.7172240
H        1.1390040        4.1978770       -3.2780800
H        1.9480740        4.8972770       -5.5177600
H        4.2384660        4.3294380       -6.2641810
H        5.7501030        3.0124000       -4.7836990
H        6.1520360        1.8191850       -2.6745410
H        5.3446280        1.0281970       -0.4654110
H        0.0259990       -0.0527130       -0.4991040
H        1.3595950        0.4776270       -1.5191380
C        2.4923030       -0.9745550        0.1470510
C        3.0314620       -1.7290190        1.3265230
C        2.1383860       -2.2605960        2.2474220
C        2.6047440       -2.9499540        3.4212070
C        1.7192500       -3.4273540        4.4410480
C        2.2095880       -4.0701450        5.5497420
C        3.6115490       -4.2742260        5.7071990
C        4.4862800       -3.8260000        4.7500900
C        3.9988540       -3.1511040        3.5856820
C        4.8936760       -2.6856820        2.5763820
C        4.4323020       -2.0027810        1.4718860
C        5.4300020       -1.6415300        0.4379560
C        5.3355740       -2.1893600       -0.8516190
C        6.3084290       -1.8827040       -1.8118190
C        7.3926000       -1.0567650       -1.4893930
C        7.4952610       -0.5341310       -0.1931620
C        6.5175240       -0.8189440        0.7692380
H        6.5892820       -0.4091830        1.7811500
C        8.6527450        0.3638760        0.1597130
F        9.0190290        0.3486380        1.4517170
F        9.7969980        0.1154850       -0.4963020
F        8.4065570        1.6618360       -0.0931550
H        8.1556060       -0.8236660       -2.2394030
C        6.1704890       -2.4802230       -3.1899840
F        6.3578590       -3.8092420       -3.2174340
F        7.0162690       -2.0117650       -4.1215750
F        4.9598850       -2.3028120       -3.7425180
H        4.5046160       -2.8644130       -1.0918120
H        5.9581740       -2.9014310        2.6917950
H        5.5600560       -3.9755660        4.8585810
H        3.9704750       -4.7902970        6.5981710
H        1.5357880       -4.4353920        6.3256770
H        0.6435020       -3.2743170        4.3229140
H        1.6990470       -1.5427640       -0.3919790
H        3.2734080       -0.6829320       -0.5710220
H        1.3306810       -4.7214480        1.7872530
H       -0.2668010       -6.5452840        1.2371350
H       -2.6845540       -6.0717350        1.0000970
H       -3.5633080       -3.7739500        1.3971550
H       -3.1713620       -1.4915240        2.2616030
C       -1.7570090        0.7231940        2.8037290
C       -1.1335410        1.3168870        3.9108240
C       -1.6708810        2.4782440        4.4871330
C       -2.8624090        3.0244700        4.0042470
C       -3.5037460        2.4117690        2.9154900
C       -2.9439360        1.2875010        2.3007490
H       -3.4374050        0.8219090        1.4300420
C       -4.8123120        2.9787540        2.4220990
F       -4.6839470        3.9817220        1.5397960
F       -5.5828490        3.5128470        3.3914010
F       -5.6391520        2.1067610        1.8288880
H       -3.2927990        3.9196620        4.4625130
C       -0.9241350        3.0943810        5.6387740
F       -1.4738060        4.1719360        6.2174450
F        0.3131920        3.5109650        5.3020970
F       -0.7071950        2.2563170        6.6674010
H       -0.2411340        0.8554650        4.3419550
O       -5.0375520       -1.7396170        1.2575580
C       -5.0728200       -1.1609210        0.2001440
C       -5.3293730       -1.6595470       -1.2204530
C       -5.5504550       -0.3432760       -1.9738220
H       -6.6129640       -0.0593340       -1.9473590
H       -5.2010910       -0.3711270       -3.0054490
N       -4.7292340        0.5838640       -1.2077540
C       -4.6531490        1.9623390       -1.3695920
O       -4.2680200        2.7240510       -0.5036670
O       -5.0151730        2.2447110       -2.6331460
C       -4.8501830        3.6049860       -3.1967070
C       -5.3261030        3.4189440       -4.6382750
H       -6.3652750        3.0757880       -4.6625960
H       -5.2641510        4.3706120       -5.1771480
H       -4.7055890        2.6839620       -5.1609490
C       -5.7512110        4.5846970       -2.4409650
H       -5.7141130        5.5664080       -2.9273040
H       -5.4346590        4.6935700       -1.4023550
H       -6.7901870        4.2379640       -2.4585640
C       -3.3748480        4.0048160       -3.1544130
H       -3.0246030        4.1163170       -2.1267770
H       -3.2381320        4.9587080       -3.6766640
H       -2.7592260        3.2515720       -3.6589950
O       -4.7807880        0.1881300        0.1653820
C       -6.4074210       -2.6958650       -1.4179930
C       -6.8777740       -3.5066600       -0.3768640
C       -7.8683280       -4.4573720       -0.6169540
C       -8.4131360       -4.6428820       -1.8929700
C       -7.9326240       -3.8335370       -2.9303480
C       -6.9458240       -2.8796230       -2.6999700
H       -6.5806820       -2.2876380       -3.5349120
H       -8.3317650       -3.9552850       -3.9351540
C       -9.4583710       -5.7018560       -2.1496110
H       -8.9935740       -6.6708960       -2.3761800
H      -10.1047780       -5.8489750       -1.2772450
H      -10.0946460       -5.4409380       -3.0024290
H       -8.2249580       -5.0687450        0.2094390
H       -6.4740290       -3.3876040        0.6203220
C        0.9318300       -4.0765060       -2.3207190
C        0.1752480       -5.1032030       -3.1564800
H        1.3174890       -4.4765460       -1.3749210
H        1.7818350       -3.6099640       -2.8362610
H        0.5479680       -5.1944460       -4.1832390
H        0.1618860       -6.1113930       -2.7306120
N       -1.3354800       -3.3079870       -2.5546350
Cl       -3.2519260       -2.5097250       -1.8815190
C       -1.2653370       -4.5304730       -3.1939640
O       -2.1921810       -5.1108840       -3.7417470
C       -0.1438950       -3.0062240       -2.0227910
O        0.1371390       -1.9864560       -1.3476060
147
R_MinorCl_1_MaruakaF3_TS_Diffuse.log
C        1.4487530        2.8067630        0.9001760
C        2.2690400        3.3246750       -0.0843720
C        1.7686350        3.7999100       -1.3192860
C        2.6432780        4.2283020       -2.3529770
C        2.1354880        4.7189460       -3.5327680
C        0.7360780        4.7995100       -3.7253070
C       -0.1360830        4.3893020       -2.7417750
C        0.3526430        3.8765890       -1.5087850
C       -0.5040350        3.3791570       -0.4707080
C        0.0316830        2.7446210        0.6485640
C       -0.9177280        1.9961720        1.5541780
H       -0.4156300        1.5915470        2.4314680
H       -1.7434590        2.6305170        1.8861960
N       -1.6005330        0.7748610        0.8980240
C       -0.5991320       -0.3837370        0.6911430
C       -0.2315930       -1.1016880        1.9628310
C       -1.1452490       -1.9525630        2.5823490
C       -0.8041770       -2.5635080        3.8395570
C       -1.7355480       -3.3089110        4.6169700
C       -1.3702830       -3.8694840        5.8201160
C       -0.0530080       -3.7210840        6.3156480
C        0.8676940       -2.9899090        5.6030050
C        0.5185170       -2.3834940        4.3660870
C        1.4477830       -1.5888760        3.6485670
C        1.0730720       -0.9491410        2.4932900
H        1.7871240       -0.3328620        1.9609780
H        2.4585770       -1.4795040        4.0329380
H        1.8782150       -2.8539000        5.9799710
H        0.2231830       -4.1762370        7.2625640
H       -2.1017080       -4.4288400        6.3967140
H       -2.7509350       -3.4280820        4.2579170
C       -2.4752850       -2.1607730        1.9464620
C       -3.2539320       -1.0466340        1.6331000
C       -2.7217160        0.3446110        1.8654600
H       -3.5055430        1.0968770        1.7543680
H       -2.2885520        0.4366200        2.8637720
C       -4.5739360       -1.2126610        1.1437450
C       -5.0917580       -2.4652130        0.9221580
C       -4.2924460       -3.6207620        1.1118780
C       -4.7796260       -4.9172760        0.7934920
C       -3.9701210       -6.0229880        0.9155310
C       -2.6322230       -5.8755660        1.3545000
C       -2.1398690       -4.6372170        1.6990520
C       -2.9549790       -3.4735330        1.6101440
H       -1.1075700       -4.5413960        2.0133750
H       -1.9825650       -6.7439640        1.4044060
H       -4.3475240       -7.0084000        0.6572520
H       -5.8002720       -5.0146050        0.4319580
H       -6.1118060       -2.5821160        0.5654840
H       -5.1838760       -0.3349650        0.9618010
H        0.2694550        0.0664330        0.2109800
H       -1.0634050       -1.0511390       -0.0356930
C       -2.1730420        1.0835470       -0.5042550
C       -2.8202880        2.4399170       -0.6384590
C       -1.9849590        3.5544790       -0.5769480
C       -2.5284800        4.8840290       -0.5728670
C       -1.7420300        6.0516700       -0.3617240
C       -2.3194660        7.3016390       -0.3578950
C       -3.7104830        7.4562020       -0.5710860
C       -4.5012600        6.3486060       -0.7657870
C       -3.9366750        5.0440220       -0.7571270
C       -4.7383010        3.8948780       -0.9380800
C       -4.2296750        2.6095480       -0.8737420
C       -5.1985310        1.4970080       -1.1049950
C       -4.9622690        0.4614850       -2.0270550
C       -5.9496570       -0.4912620       -2.2449680
C       -7.1719710       -0.4545420       -1.5780340
C       -7.4017710        0.5782080       -0.6738440
C       -6.4355900        1.5444280       -0.4337410
H       -6.6531460        2.3227850        0.2894110
H       -4.0287610        0.3483940       -2.5715650
H       -5.7933670        4.0356170       -1.1549960
H       -5.5722750        6.4518850       -0.9210260
H       -4.1495390        8.4498100       -0.5732410
H       -1.7013950        8.1788640       -0.1890120
H       -0.6760150        5.9529440       -0.1952250
H       -1.3366000        0.9736270       -1.1945220
H       -2.8446790        0.2582070       -0.7161440
H       -1.2047880        4.4313740       -2.9181750
H        0.3449100        5.1704200       -4.6685260
H        2.8078410        5.0217590       -4.3298040
H        3.7138040        4.1088240       -2.2161920
H        3.3359120        3.3979640        0.0976930
C        2.0569330        2.4830030        2.2226190
C        1.4593540        2.9641020        3.4018690
C        2.0411290        2.7214820        4.6381360
C        3.2305220        2.0081510        4.7449690
C        3.8303330        1.5512330        3.5737250
C        3.2726950        1.7777620        2.3220950
H        3.7950930        1.3804090        1.4552440
H        0.5604940        3.5703590        3.3718820
O        2.7365490       -0.1611490       -4.3993940
C        2.9981710       -0.1816390       -3.2233500
C        3.1635080       -1.2706040       -2.2424450
C        3.3371840       -0.5515450       -0.9116030
H        4.0766090       -0.9912380       -0.2450040
H        2.3809970       -0.4348610       -0.3810990
N        3.7659440        0.8070360       -1.2984530
C        5.0920750        1.2434500       -1.2680850
O        5.5486920        2.0908730       -2.0096700
O        5.7192030        0.6744510       -0.2094390
C        7.1480130        0.9525230        0.0589720
C        7.4454720        0.0390830        1.2505800
H        6.7917200        0.2748790        2.0949320
H        7.2969150       -1.0110790        0.9784910
H        8.4856620        0.1692570        1.5683250
C        7.9941530        0.5527700       -1.1546450
H        7.7963510        1.2006630       -2.0101860
H        7.7829210       -0.4835970       -1.4391650
H        9.0566300        0.6247580       -0.8948110
C        7.3247420        2.4258530        0.4389950
H        8.3670710        2.6075030        0.7256420
H        6.6902390        2.6788290        1.2969570
H        7.0721450        3.0789740       -0.3985480
O        3.1499550        1.0669760       -2.5532080
C        4.0171230       -2.4340220       -2.5826590
C        4.3771840       -2.7304970       -3.9145990
C        5.1770850       -3.8284370       -4.2143310
C        5.6520730       -4.6908420       -3.2144540
C        5.2833750       -4.4071980       -1.8955710
C        4.4819570       -3.3081980       -1.5841000
H        4.1951770       -3.1494860       -0.5472900
H        5.6197900       -5.0624470       -1.0938070
C        6.5122440       -5.8860480       -3.5603300
H        6.9581380       -6.3271630       -2.6593450
H        5.9266790       -6.6757240       -4.0611900
H        7.3334400       -5.6128460       -4.2438360
H        5.4388890       -4.0212650       -5.2541730
H        4.0192870       -2.0905350       -4.7135400
C       -2.3049380       -4.7085130       -2.6566660
C       -2.9181380       -3.3470470       -3.0140640
H       -2.8635420       -5.2433840       -1.8781800
H       -2.1974410       -5.3903920       -3.5097670
H       -3.0438260       -3.1988310       -4.0979650
H       -3.8923380       -3.1456980       -2.5528340
N       -0.7669480       -2.9816550       -2.0604220
Cl        1.0420640       -2.1536430       -2.1198360
C       -1.8839030       -2.3289800       -2.5132580
O       -2.0591680       -1.1069460       -2.5162830
C       -0.9038570       -4.3712240       -2.1118040
O       -0.0713690       -5.1877680       -1.7639820
F        1.4685480        3.1877430        5.7587180
F        3.7861850        1.7705620        5.9383060
F        4.9739700        0.8534570        3.6931980
F       -8.5764050        0.6159860       -0.0249270
F       -8.0968440       -1.3985060       -1.7894190
F       -5.7485450       -1.4902330       -3.1175870
159
R_MinorCl_2_MaruakaCF3_TS_Diffuse.log
C       -1.9560060        0.2135520        2.1069370
C       -2.7417460       -0.9205020        2.1857640
C       -2.1843980       -2.1994670        2.4216720
C       -3.0051070       -3.3599440        2.4394970
C       -2.4611270       -4.5977890        2.6882290
C       -1.0708070       -4.7259440        2.9213830
C       -0.2495470       -3.6206350        2.9090280
C       -0.7810810       -2.3223950        2.6693980
C        0.0246680       -1.1369540        2.6136140
C       -0.5338520        0.0843530        2.2463170
C        0.4034270        1.2433630        2.0252080
H       -0.1246770        2.1797480        1.8514420
H        1.0682840        1.3751530        2.8821910
N        1.3570740        1.1059070        0.8114960
C        0.6386070        1.4331630       -0.5175240
C        0.3560920        2.8987520       -0.7254180
C        1.3875690        3.8014910       -0.9876050
C        1.0872730        5.2055130       -1.0798000
C        2.0937540        6.2102330       -1.1532400
C        1.7631640        7.5445160       -1.2280980
C        0.4079030        7.9524470       -1.2398170
C       -0.5906090        7.0115830       -1.1504430
C       -0.2844160        5.6270560       -1.0513960
C       -1.3078150        4.6551570       -0.9169960
C       -0.9940720        3.3311700       -0.7310660
H       -1.7778450        2.5903480       -0.6371330
H       -2.3482600        4.9645490       -0.9483360
H       -1.6352820        7.3118350       -1.1402790
H        0.1615180        9.0083760       -1.3070320
H        2.5503220        8.2920490       -1.2737500
H        3.1374840        5.9180020       -1.1362300
C        2.7759790        3.2830850       -1.1385230
C        3.3118350        2.4791820       -0.1327490
C        2.4851540        2.1205090        1.0719170
H        3.0968840        1.6812940        1.8625710
H        1.9824850        3.0039810        1.4709780
C        4.6616220        2.0536590       -0.1963230
C        5.4569440        2.3740670       -1.2680380
C        4.9218090        3.0931990       -2.3665970
C        5.7047870        3.3592590       -3.5223260
C        5.1644350        4.0093770       -4.6065730
C        3.8089020        4.4151560       -4.5812780
C        3.0292880        4.1914530       -3.4689950
C        3.5596230        3.5430560       -2.3176740
H        1.9905170        4.4989790       -3.4725880
H        3.3770230        4.9022200       -5.4509180
H        5.7694380        4.1997980       -5.4885380
H        6.7386040        3.0233270       -3.5365730
H        6.4958460        2.0586820       -1.2899320
H        5.0741700        1.4846900        0.6288900
H       -0.2817550        0.8474010       -0.5310230
H        1.3025510        1.0455230       -1.2928900
C        1.9073470       -0.3287010        0.6381780
C        2.4127660       -0.9548820        1.9164440
C        1.4839880       -1.2280930        2.9173040
C        1.9203340       -1.6057490        4.2325800
C        1.0302890       -1.7365620        5.3345250
C        1.4999240       -2.0713250        6.5851700
C        2.8795430       -2.3042890        6.7999100
C        3.7678160       -2.1830470        5.7567890
C        3.3158980       -1.8212930        4.4591490
C        4.2099050       -1.7069470        3.3689230
C        3.7975210       -1.2901980        2.1164870
C        4.7971530       -1.3433890        1.0119630
C        4.5041550       -1.9761670       -0.2073740
C        5.4797570       -2.0788860       -1.2025620
C        6.7596230       -1.5643110       -1.0060670
C        7.0602570       -0.9456780        0.2074090
C        6.0936220       -0.8405100        1.2063220
H        6.3448180       -0.3521510        2.1424340
C        8.4083530       -0.3055890        0.4063650
F        9.3699750       -0.9163630       -0.3127870
F        8.3936860        0.9979210        0.0187670
F        8.7867690       -0.3197200        1.7012460
H        7.5097680       -1.6463010       -1.7831560
C        5.1514260       -2.8082540       -2.4815580
F        3.9163670       -2.4932640       -2.9256970
F        5.1776490       -4.1488150       -2.3028820
F        6.0272290       -2.5189560       -3.4664850
H        3.5215390       -2.4110500       -0.3731770
H        5.2463880       -1.9963270        3.5205820
H        4.8301520       -2.3555640        5.9104940
H        3.2334450       -2.5744080        7.7907970
H        0.8051390       -2.1569470        7.4157410
H       -0.0283100       -1.5593660        5.1840740
H        1.0976720       -0.9167390        0.1997310
H        2.6936030       -0.2230360       -0.1071680
H        0.8158630       -3.7440350        3.0636780
H       -0.6442190       -5.7090910        3.1022490
H       -3.0932640       -5.4811720        2.6885160
H       -4.0627380       -3.2490150        2.2231930
H       -3.8198420       -0.8293010        2.0725740
C       -2.6547110        1.5247060        1.9893320
C       -2.4057530        2.5573110        2.9028810
C       -3.1085040        3.7630310        2.8327930
C       -4.0730650        3.9571950        1.8478910
C       -4.3318760        2.9276120        0.9399730
C       -3.6455880        1.7175850        1.0119310
H       -3.8595080        0.9288000        0.3014990
C       -5.2884280        3.1844030       -0.1941960
F       -4.6701030        3.8902470       -1.1856820
F       -6.3449750        3.9299250        0.1996270
F       -5.7557750        2.0572700       -0.7479590
H       -4.6157780        4.8934290        1.7870740
C       -2.8546280        4.8238210        3.8691840
F       -1.5434930        4.8817220        4.2084940
F       -3.5390760        4.5870540        5.0109830
F       -3.2148200        6.0514970        3.4378810
H       -1.6768760        2.4156690        3.6952420
O       -2.1786700        0.2989270       -1.4994370
C       -2.1170810       -0.9121460       -1.6656150
C       -2.9434790       -1.8600920       -2.3775570
C       -2.1754500       -3.1661950       -2.3862570
H       -1.6588020       -3.3429010       -3.3431100
H       -2.7879210       -4.0409310       -2.1558570
N       -1.1942610       -2.9664250       -1.2989540
C        0.0032670       -3.6393000       -1.2020080
O        1.0176350       -3.1927700       -0.6828750
O       -0.1766760       -4.8721200       -1.7146940
C        0.8692080       -5.9087610       -1.6578640
C        2.0365480       -5.4954190       -2.5563120
H        2.7966370       -6.2844940       -2.5674720
H        1.6892020       -5.3423280       -3.5838780
H        2.4998460       -4.5743170       -2.2042820
C        1.2977650       -6.1576020       -0.2083610
H        0.4213620       -6.3616110        0.4159080
H        1.8264680       -5.2972060        0.2035430
H        1.9572900       -7.0319250       -0.1702690
C        0.1483250       -7.1339660       -2.2255220
H       -0.2151240       -6.9327670       -3.2381560
H       -0.7077750       -7.4046930       -1.5995720
H        0.8344230       -7.9865550       -2.2662170
O       -1.0606110       -1.5749270       -1.0333430
C       -3.7229310       -1.4627480       -3.5659630
C       -4.2068180       -0.1498890       -3.7408920
C       -4.9478520        0.1919280       -4.8659190
C       -5.2524890       -0.7467650       -5.8634840
C       -4.7886310       -2.0521860       -5.6808010
C       -4.0412770       -2.4062550       -4.5575160
H       -3.7207380       -3.4388520       -4.4501340
H       -5.0181790       -2.8115820       -6.4257440
C       -6.0490010       -0.3543800       -7.0859330
H       -5.4678900        0.2921810       -7.7577180
H       -6.3560050       -1.2339080       -7.6617380
H       -6.9555360        0.2006030       -6.8148150
H       -5.3066920        1.2146030       -4.9690860
H       -4.0023690        0.5970970       -2.9832790
C       -8.2330390       -3.3056160        1.1046070
C       -7.9699150       -1.9572550        1.7854930
H       -8.3449670       -4.1367580        1.8090070
H       -9.1165340       -3.3119970        0.4584560
H       -8.6722830       -1.1719650        1.4856320
H       -7.9838340       -1.9976730        2.8794720
N       -6.0881760       -2.5169120        0.4562280
Cl       -4.5390350       -2.1859480       -0.7896750
C       -6.5626540       -1.5550770        1.3149220
O       -5.9729900       -0.5437590        1.6757750
C       -6.9854350       -3.5544540        0.2362970
O       -6.8194510       -4.5057200       -0.5003800
147
R_MinorCl_2_MaruakaF3_TS_Diffuse.log
C        1.5935660        0.4046890       -2.4035460
C        2.6438180       -0.4903480       -2.3134410
C        2.4348900       -1.8882730       -2.2570130
C        3.5288310       -2.7825040       -2.1009700
C        3.3218320       -4.1409440       -2.0602970
C        2.0095160       -4.6606660       -2.1684350
C        0.9296470       -3.8201420       -2.3214170
C        1.1090330       -2.4093180       -2.3791450
C        0.0250730       -1.4780090       -2.4958470
C        0.2511710       -0.1063660       -2.4163090
C       -0.9619700        0.7868710       -2.3476200
H       -0.7092070        1.8436910       -2.4129130
H       -1.6660960        0.5481230       -3.1481630
N       -1.7945710        0.6666700       -1.0456290
C       -1.1459420        1.4689440        0.1036190
C       -1.2934600        2.9627240       -0.0389950
C       -2.5285950        3.5826460        0.1538040
C       -2.6575280        4.9935710       -0.0935160
C       -3.9109020        5.6696410       -0.0945930
C       -3.9908410        7.0196780       -0.3517430
C       -2.8232030        7.7736690       -0.6191470
C       -1.5977900        7.1508920       -0.6467180
C       -1.4814390        5.7553010       -0.4031390
C       -0.2269590        5.0981540       -0.4731900
C       -0.1383210        3.7362850       -0.3175260
H        0.8216680        3.2368760       -0.3718460
H        0.6656960        5.6852180       -0.6721920
H       -0.6951300        7.7143740       -0.8688590
H       -2.9005000        8.8396620       -0.8137070
H       -4.9602390        7.5103420       -0.3544530
H       -4.8171640        5.1072520        0.0986110
C       -3.6893040        2.7468720        0.5709340
C       -4.0120260        1.6207980       -0.1856800
C       -3.1782940        1.2486490       -1.3829310
H       -3.6721650        0.4939430       -1.9981500
H       -2.9760300        2.1251810       -2.0017710
C       -5.1562010        0.8473360        0.1298600
C       -5.9422440        1.1566780        1.2118760
C       -5.5951630        2.2311600        2.0695170
C       -6.3515040        2.5140060        3.2389320
C       -5.9766850        3.5227720        4.0945930
C       -4.8190670        4.2884630        3.8177820
C       -4.0754580        4.0524530        2.6836760
C       -4.4451240        3.0327170        1.7612850
H       -3.1854100        4.6405200        2.4945130
H       -4.5099110        5.0655460        4.5110210
H       -6.5569980        3.7248220        4.9904220
H       -7.2260060        1.9041130        3.4513630
H       -6.8263350        0.5651510        1.4352480
H       -5.4151130        0.0062530       -0.5029070
H       -0.0963160        1.1734020        0.1468890
H       -1.6366530        1.1072730        1.0091940
C       -1.9079590       -0.7883790       -0.5346860
C       -2.2816260       -1.7822460       -1.6099810
C       -1.3677070       -1.9981500       -2.6374410
C       -1.7487980       -2.7329750       -3.8099360
C       -0.9108320       -2.8519180       -4.9531130
C       -1.3338290       -3.5389420       -6.0693090
C       -2.6093880       -4.1522300       -6.0983820
C       -3.4445380       -4.0558470       -5.0095460
C       -3.0433120       -3.3400630       -3.8495030
C       -3.8729350       -3.2534760       -2.7065270
C       -3.5239220       -2.5088300       -1.5947230
C       -4.3834930       -2.6227970       -0.3829750
C       -3.8078770       -2.8888510        0.8722130
C       -4.6272860       -3.0719310        1.9774420
C       -6.0153950       -3.0067930        1.8780610
C       -6.5774150       -2.7559860        0.6286030
C       -5.7837080       -2.5688120       -0.4944840
H       -6.2682150       -2.3667520       -1.4438890
H       -2.7335610       -2.9887190        1.0003710
H       -4.7922010       -3.8328010       -2.6918340
H       -4.4265710       -4.5222410       -5.0216310
H       -2.9263450       -4.6962120       -6.9837200
H       -0.6831020       -3.6112660       -6.9360930
H        0.0676670       -2.3853880       -4.9423890
H       -0.9463430       -1.0285370       -0.0774450
H       -2.6551380       -0.7383550        0.2549080
H       -0.0690570       -4.2369570       -2.3777280
H        1.8508890       -5.7347980       -2.1197500
H        4.1616210       -4.8170550       -1.9273360
H        4.5238680       -2.3658850       -1.9853590
H        3.6653520       -0.1175390       -2.2904340
C        1.9340210        1.8449180       -2.5775320
C        1.3565440        2.6002270       -3.6135860
C        1.7340610        3.9220540       -3.8044340
C        2.6929510        4.5201840       -2.9933790
C        3.2828000        3.7576300       -1.9858240
C        2.9174440        2.4370670       -1.7663900
H        3.3946430        1.8849150       -0.9654540
H        0.6466080        2.1646530       -4.3088510
O        1.8275290        1.2428760        1.1303790
C        2.0596210        0.1253730        1.5714710
C        3.0869180       -0.4084980        2.4355590
C        2.6678940       -1.8249970        2.7751970
H        2.2314190       -1.9012130        3.7832310
H        3.4743580       -2.5574540        2.6905840
N        1.6466870       -2.1151550        1.7463460
C        0.6349590       -3.0344380        1.8949890
O       -0.4554170       -2.9692830        1.3423610
O        1.0849220       -4.0240050        2.6902500
C        0.3081890       -5.2534250        2.9300510
C       -0.9448610       -4.9176930        3.7437040
H       -1.4653080       -5.8428860        4.0160750
H       -0.6678230       -4.4008070        4.6688790
H       -1.6358420       -4.2854820        3.1846340
C       -0.0145970       -5.9473530        1.6029990
H        0.9019950       -6.1030800        1.0239740
H       -0.7100860       -5.3583000        1.0039350
H       -0.4622750       -6.9269450        1.8049540
C        1.2814440       -6.0971730        3.7576880
H        1.5575640       -5.5750180        4.6792060
H        2.1949860       -6.3014920        3.1906330
H        0.8161250       -7.0515550        4.0256120
O        1.1990820       -0.8995190        1.1590110
C        3.7387770        0.4165220        3.4710770
C        3.7677070        1.8241150        3.4099870
C        4.3952820        2.5681840        4.4030580
C        5.0305860        1.9568480        5.4938540
C        5.0086970        0.5600540        5.5502530
C        4.3803450       -0.1961750        4.5618720
H        4.4077630       -1.2797350        4.6377810
H        5.4953980        0.0496380        6.3790830
C        5.7339480        2.7785020        6.5488750
H        5.1369700        3.6488280        6.8474330
H        5.9366330        2.1864950        7.4478780
H        6.6976710        3.1609800        6.1856810
H        4.3936020        3.6543970        4.3279840
H        3.2856510        2.3268130        2.5800660
C        8.5842970       -1.4233460       -0.8719580
C        8.0231050       -0.3904270       -1.8563170
H        8.8725200       -2.3671000       -1.3472110
H        9.4518290       -1.0721300       -0.3045400
H        8.5264920        0.5810220       -1.8025620
H        8.0508600       -0.7071700       -2.9038370
N        6.3193090       -0.9760520       -0.3165720
Cl        4.7337520       -0.7096750        0.8745480
C        6.5593640       -0.2012330       -1.4248320
O        5.7538210        0.5183320       -2.0025020
C        7.4283700       -1.6953500        0.1090780
O        7.4847190       -2.4269870        1.0770130
F       -4.0911370       -3.3371920        3.1794130
F       -6.7907790       -3.1813020        2.9541700
F       -7.9153530       -2.6826220        0.5330810
F        1.1826730        4.6492450       -4.7927650
F        3.0404290        5.8022660       -3.1761210
F        4.2060610        4.3471450       -1.2131480
159
R_MinorCl_3_MaruakaCF3_TS_Diffuse.log
C       -3.2547100        2.2464610        0.8722590
C       -3.2313150        2.8843140        2.0968350
C       -2.1437070        3.6891570        2.5084750
C       -2.1093420        4.2883160        3.7960680
C       -1.0478330        5.0765420        4.1742030
C        0.0273610        5.2936380        3.2793960
C        0.0166610        4.7386380        2.0192840
C       -1.0735570        3.9318380        1.5905510
C       -1.1271040        3.3108630        0.2988200
C       -2.1315580        2.3981050       -0.0069460
C       -1.9989670        1.6068520       -1.2837340
H       -2.8711230        0.9823080       -1.4737710
H       -1.8550680        2.2712890       -2.1394440
N       -0.8036440        0.6318140       -1.3294000
C       -1.0712260       -0.6532300       -0.4971310
C       -2.0704740       -1.5866570       -1.1307990
C       -1.7414800       -2.3138250       -2.2753950
C       -2.7495610       -3.1165250       -2.9152170
C       -2.5546840       -3.7375200       -4.1817780
C       -3.5491500       -4.4882450       -4.7672480
C       -4.7941640       -4.6672620       -4.1183200
C       -5.0245280       -4.0674750       -2.9026640
C       -4.0266270       -3.2697910       -2.2797240
C       -4.2675440       -2.6184330       -1.0437270
C       -3.3254870       -1.7805810       -0.4990240
H       -3.5013920       -1.3031210        0.4575190
H       -5.2123740       -2.7794250       -0.5329270
H       -5.9815830       -4.1846910       -2.4002110
H       -5.5671270       -5.2695490       -4.5876320
H       -3.3778190       -4.9451170       -5.7380620
H       -1.6094830       -3.6058850       -4.6956860
C       -0.3580990       -2.2163370       -2.8189450
C        0.1703330       -0.9583720       -3.0995050
C       -0.6379960        0.2781040       -2.8217160
H       -0.1911440        1.1624630       -3.2813840
H       -1.6568960        0.1675610       -3.1990250
C        1.4434090       -0.8328270       -3.7057730
C        2.2068930       -1.9385070       -3.9824960
C        1.7575340       -3.2304140       -3.6116940
C        2.5717770       -4.3771500       -3.8126060
C        2.1537830       -5.6206420       -3.4013360
C        0.8994740       -5.7666320       -2.7622030
C        0.0772870       -4.6787760       -2.5724010
C        0.4655060       -3.3798460       -3.0062360
H       -0.8718970       -4.8074680       -2.0662470
H        0.5853860       -6.7452300       -2.4102100
H        2.7894740       -6.4890930       -3.5497320
H        3.5436090       -4.2467660       -4.2819750
H        3.1737330       -1.8267880       -4.4638090
H        1.8093770        0.1528400       -3.9691200
H       -1.3996310       -0.3235430        0.4914740
H       -0.0907260       -1.1249000       -0.3954600
C        0.5012990        1.2313270       -0.7493120
C        0.7751060        2.6544030       -1.1756240
C       -0.0955770        3.6438800       -0.7292810
C       -0.0271390        4.9776070       -1.2575510
C       -0.9804140        5.9882830       -0.9499900
C       -0.8892730        7.2413860       -1.5140870
C        0.1618920        7.5560230       -2.4080740
C        1.0979350        6.6011490       -2.7300990
C        1.0225600        5.2951480       -2.1757370
C        1.9909600        4.3076150       -2.4738020
C        1.9052060        3.0169480       -1.9873540
C        3.0805250        2.1241820       -2.2123640
C        3.7708690        1.5747480       -1.1195040
C        4.9415540        0.8411180       -1.3263980
C        5.4390110        0.6384890       -2.6136700
C        4.7617010        1.1924380       -3.6990840
C        3.5993990        1.9390740       -3.5006080
H        3.0936410        2.3804460       -4.3542000
C        5.2419240        0.9367190       -5.1014650
F        6.5549180        0.6378580       -5.1458260
F        4.5794620       -0.1073400       -5.6680010
F        5.0341910        2.0024460       -5.9057100
H        6.3516590        0.0757010       -2.7668840
C        5.6775400        0.2541770       -0.1448960
F        6.9731090        0.0067220       -0.4418750
F        5.1362590       -0.9148210        0.2599120
F        5.6604540        1.0875690        0.9190900
H        3.4185430        1.7537010       -0.1076440
H        2.8542370        4.5934800       -3.0690520
H        1.9085020        6.8293280       -3.4176660
H        0.2235810        8.5506050       -2.8405890
H       -1.6326070        7.9957980       -1.2722690
H       -1.7949840        5.7623120       -0.2716200
H        0.3990310        1.1564930        0.3331360
H        1.2814660        0.5312230       -1.0415930
H        0.8609350        4.8898000        1.3570890
H        0.8748740        5.8956810        3.5940560
H       -1.0246730        5.5237720        5.1639320
H       -2.9330530        4.1012700        4.4801460
H       -4.0853660        2.7875680        2.7614660
C       -4.5144390        1.5512330        0.4822810
C       -5.1971250        1.9043860       -0.6910830
C       -6.4264020        1.3223440       -1.0042720
C       -7.0022230        0.3824960       -0.1495210
C       -6.3284080        0.0315870        1.0197960
C       -5.0977420        0.6075960        1.3385200
H       -4.5423170        0.2836270        2.2131850
C       -6.8816740       -1.0389360        1.9223050
F       -6.2460100       -2.2261410        1.7250890
F       -8.1954410       -1.2575370        1.7130090
F       -6.7181480       -0.7297880        3.2259370
H       -7.9560530       -0.0694990       -0.3933910
C       -7.1652180        1.7709030       -2.2380420
F       -7.9035500        2.8788090       -2.0003040
F       -8.0091020        0.8213220       -2.6924800
F       -6.3130940        2.0767860       -3.2431780
H       -4.7805630        2.6551160       -1.3556000
O        1.9134640       -1.6883720       -0.0164850
C        2.2745500       -1.3618480        1.1055210
C        2.6071630       -2.0915000        2.3062640
C        3.2814400       -1.0925150        3.2248100
H        4.3800420       -1.1302910        3.1443170
H        3.0001300       -1.1920910        4.2755040
N        2.7608350        0.1852320        2.7122550
C        3.3061140        1.4293080        2.9252890
O        3.1429260        2.3882720        2.1854430
O        3.9736730        1.4077920        4.0970440
C        4.5790200        2.6304650        4.6515980
C        5.6480360        3.1659650        3.6929130
H        5.2000880        3.5359140        2.7697850
H        6.1965920        3.9827830        4.1757340
H        6.3622860        2.3747560        3.4417380
C        3.4855720        3.6619230        4.9471010
H        3.9271110        4.5326940        5.4453660
H        2.7290950        3.2337640        5.6136000
H        2.9985440        3.9899180        4.0271180
C        5.2156740        2.1242070        5.9482050
H        4.4571030        1.6907770        6.6076520
H        5.7036720        2.9512340        6.4747120
H        5.9668620        1.3568650        5.7354790
O        2.3549480        0.0126460        1.3596830
C        3.0608620       -3.4912110        2.2785790
C        2.7721490       -4.3537600        1.2018890
C        3.2131710       -5.6722040        1.2081460
C        3.9488400       -6.1997970        2.2793840
C        4.2316530       -5.3449170        3.3492780
C        3.7974520       -4.0204740        3.3528700
H        4.0286500       -3.3970830        4.2122960
H        4.7993100       -5.7196360        4.1988130
C        4.3922530       -7.6441220        2.2867850
H        5.2052430       -7.8100370        3.0019660
H        3.5699020       -8.3167400        2.5673100
H        4.7440500       -7.9632200        1.2982910
H        2.9793630       -6.3084170        0.3560250
H        2.2100190       -3.9752500        0.3565300
C       -3.6735100       -1.9483020        4.4049870
C       -3.0989600       -2.9306340        5.4305400
H       -4.4541590       -2.3760410        3.7682840
H       -4.0900900       -1.0394820        4.8530400
H       -3.1957360       -2.5946750        6.4677630
H       -3.5394660       -3.9312560        5.3738110
N       -1.3647070       -2.2206810        3.9664000
Cl        0.4708020       -2.1205500        3.1217570
C       -1.6042850       -3.0286470        5.0752520
O       -0.7829410       -3.6960670        5.6670740
C       -2.4719210       -1.5644170        3.5257380
O       -2.5404930       -0.7779810        2.5771710
159
R_MinorCl_4_MaruakaCF3_TS_Diffuse.log
C       -1.3641810        0.1920330        2.4658120
C       -2.2857310       -0.8366120        2.5229750
C       -1.8897840       -2.1956800        2.5936860
C       -2.8552470       -3.2385920        2.5925680
C       -2.4624800       -4.5515080        2.7137760
C       -1.0912500       -4.8749550        2.8411920
C       -0.1322550       -3.8860340        2.8442230
C       -0.5012460       -2.5180270        2.7209820
C        0.4510710       -1.4491930        2.6525210
C        0.0330240       -0.1446460        2.4126090
C        1.0875480        0.8756930        2.0759750
H        0.6777440        1.8801150        1.9820560
H        1.8858340        0.8951030        2.8219620
N        1.8175800        0.6301290        0.7322730
C        0.9207360        0.9833930       -0.4779440
C        0.7119200        2.4614450       -0.6673900
C        1.7545520        3.2787680       -1.1091320
C        1.5548760        4.7017720       -1.1688730
C        2.6100620        5.6223530       -1.4287260
C        2.3785760        6.9789190       -1.4610470
C        1.0788490        7.4948280       -1.2409600
C        0.0393330        6.6374500       -0.9684060
C        0.2464530        5.2321930       -0.9088600
C       -0.8141030        4.3465230       -0.5918070
C       -0.5806030        2.9996670       -0.4513010
H       -1.4075060        2.3366590       -0.2255810
H       -1.8150990        4.7371610       -0.4369040
H       -0.9604920        7.0204110       -0.7808410
H        0.9097900        8.5673800       -1.2763930
H        3.2025790        7.6608090       -1.6522020
H        3.6142230        5.2471660       -1.5898360
C        3.0558110        2.6514690       -1.4777090
C        3.6913470        1.8196380       -0.5563650
C        3.0526470        1.5472650        0.7778870
H        3.7485280        1.0629110        1.4663060
H        2.7035490        2.4759510        1.2338980
C        4.9722580        1.2819890       -0.8354740
C        5.5969640        1.5263680       -2.0329730
C        4.9423740        2.2766270       -3.0424950
C        5.5379180        2.4689640       -4.3183700
C        4.8756910        3.1523400       -5.3106840
C        3.5800990        3.6675310       -5.0679030
C        2.9833750        3.5163410       -3.8366520
C        3.6471090        2.8358180       -2.7767100
H        1.9867250        3.9081990       -3.6722520
H        3.0486180        4.1823990       -5.8631940
H        5.3368280        3.2861900       -6.2851180
H        6.5250040        2.0504520       -4.4981570
H        6.5905280        1.1294230       -2.2197940
H        5.4742850        0.6899320       -0.0784500
H       -0.0110630        0.4367060       -0.3282620
H        1.4264580        0.5361130       -1.3354410
C        2.2183850       -0.8487040        0.5143070
C        2.7706530       -1.5369270        1.7370320
C        1.9087760       -1.7394530        2.8110090
C        2.4133560       -2.2102410        4.0706150
C        1.6093720       -2.2992920        5.2407450
C        2.1456680       -2.7284870        6.4344250
C        3.5088150       -3.0995100        6.5218870
C        4.3153580       -3.0220770        5.4103440
C        3.7952810       -2.5690030        4.1683110
C        4.6040390       -2.5006730        3.0087090
C        4.1261740       -2.0105880        1.8082940
C        5.0076920       -2.1282250        0.6118250
C        4.5669360       -2.7794760       -0.5497790
C        5.4184360       -2.9411080       -1.6457060
C        6.7264810       -2.4659040       -1.6060080
C        7.1778300       -1.8293210       -0.4485800
C        6.3337360       -1.6687380        0.6496390
H        6.7026360       -1.1709110        1.5408420
C        8.5540650       -1.2188820       -0.4227600
F        9.0771920       -1.2047850        0.8200740
F        9.4136470       -1.8722520       -1.2277840
F        8.5171390        0.0726130       -0.8471360
H        7.3840660       -2.5939450       -2.4569690
C        4.8871410       -3.6455400       -2.8696630
F        4.4672650       -4.8933270       -2.5725830
F        5.8121770       -3.7434120       -3.8436740
F        3.8220470       -2.9856470       -3.3838230
H        3.5617050       -3.1892440       -0.6065130
H        5.6190820       -2.8859480        3.0620470
H        5.3644410       -3.3016500        5.4663260
H        3.9152400       -3.4415580        7.4694040
H        1.5167320       -2.7822220        7.3183750
H        0.5643650       -2.0169870        5.1881190
H        1.3091960       -1.3372660        0.1422340
H        2.9418540       -0.8079240       -0.2993510
H        0.9154370       -4.1543230        2.9225500
H       -0.7900690       -5.9158300        2.9244450
H       -3.2038420       -5.3448720        2.6935930
H       -3.8979030       -2.9719000        2.4562300
H       -3.3492630       -0.6177450        2.5326950
C       -1.8408630        1.5957360        2.6369650
C       -1.2140960        2.4299170        3.5754200
C       -1.6746070        3.7262600        3.8101830
C       -2.7854480        4.2109540        3.1253030
C       -3.4285620        3.3827870        2.2027040
C       -2.9694900        2.0876040        1.9564310
H       -3.4726680        1.4722450        1.2184910
C       -4.5976450        3.9451140        1.4302830
F       -4.1802060        4.6613990        0.3510570
F       -5.3152330        4.8055180        2.1944820
F       -5.4341820        2.9972320        0.9907770
H       -3.1501700        5.2141710        3.3110560
C       -1.0032230        4.5660410        4.8632160
F       -1.2171440        5.8847840        4.6728640
F        0.3380140        4.3692100        4.8727020
F       -1.4467600        4.2654580        6.1047360
H       -0.3734620        2.0573910        4.1526000
O       -5.2994900       -1.4957580        1.3630040
C       -5.2141960       -1.1908560        0.1862570
C       -5.5396480       -1.8715100       -1.0576760
C       -5.5321810       -0.7915410       -2.1241020
H       -6.5376010       -0.3773110       -2.3112610
H       -5.1008060       -1.1085080       -3.0759670
N       -4.6519600        0.2014730       -1.5144970
C       -4.2621850        1.4227470       -1.9692070
O       -3.6573720        2.2527620       -1.3037180
O       -4.6150110        1.5276590       -3.2726210
C       -4.2605480        2.7187050       -4.0598930
C       -4.8409600        2.3872870       -5.4374050
H       -5.9213680        2.2240710       -5.3715070
H       -4.6564040        3.2139250       -6.1317480
H       -4.3795990        1.4816020       -5.8441330
C       -4.9440260        3.9555340       -3.4654560
H       -4.7475100        4.8258350       -4.1023070
H       -4.5807900        4.1637490       -2.4579030
H       -6.0283320        3.8044080       -3.4233470
C       -2.7375980        2.8689590       -4.1374940
H       -2.3133700        3.1052020       -3.1607690
H       -2.4847410        3.6743270       -4.8368650
H       -2.2845350        1.9422780       -4.5068620
O       -4.6602990        0.0631810       -0.1066460
C       -6.5397310       -2.9512280       -1.1276770
C       -6.9587240       -3.6735920        0.0064520
C       -7.9024530       -4.6898900       -0.1037910
C       -8.4672920       -5.0416540       -1.3374260
C       -8.0517070       -4.3238810       -2.4641220
C       -7.1088970       -3.3032540       -2.3650280
H       -6.8042400       -2.7829540       -3.2690510
H       -8.4697230       -4.5678420       -3.4389090
C       -9.4635820       -6.1719470       -1.4486110
H       -8.9601040       -7.1447040       -1.5370270
H      -10.1122730       -6.2248490       -0.5665300
H      -10.1033720       -6.0577900       -2.3306930
H       -8.2109390       -5.2229890        0.7939970
H       -6.5499480       -3.4168440        0.9762760
C        0.6464220       -3.9671240       -1.6772680
C       -0.0322670       -5.2060480       -2.2685820
H        1.1812570       -4.1594700       -0.7408260
H        1.3524940       -3.4890210       -2.3643760
H        0.3048700       -5.4558910       -3.2792530
H        0.0881540       -6.1061190       -1.6571170
N       -1.6867620       -3.5606110       -1.7790120
Cl       -3.4744410       -2.7834900       -1.3835210
C       -1.5264670       -4.8354540       -2.3113270
O       -2.4078870       -5.5499280       -2.7399780
C       -0.5148230       -3.0005290       -1.3798010
O       -0.3651660       -1.8943080       -0.8554470
147
R_MinorCl_4_MaruakaF3_TS_Diffuse.log
C        0.1550060       -3.4285510        1.0990180
C       -0.0305700       -4.4389660        0.1741290
C        0.9618650       -4.8078300       -0.7612770
C        0.7206920       -5.8243350       -1.7244760
C        1.7056600       -6.2015630       -2.6059070
C        2.9693180       -5.5640130       -2.5680150
C        3.2295970       -4.5685280       -1.6520730
C        2.2388410       -4.1654840       -0.7119240
C        2.4330380       -3.1140910        0.2468540
C        1.3923870       -2.6968890        1.0727720
C        1.6315930       -1.4657780        1.9158700
H        0.8319290       -1.2865130        2.6328700
H        2.5746830       -1.5491100        2.4608230
N        1.7413280       -0.1472170        1.1160480
C        0.3243190        0.3840280        0.7543140
C       -0.3940590        0.9989090        1.9267850
C       -0.0080930        2.2434700        2.4247500
C       -0.6604720        2.7729940        3.5910830
C       -0.2149970        3.9441920        4.2682990
C       -0.8668150        4.4106660        5.3871480
C       -2.0049350        3.7377640        5.8931540
C       -2.4504420        2.5918610        5.2789170
C       -1.7881100        2.0708260        4.1339330
C       -2.2140940        0.8666200        3.5237030
C       -1.5148320        0.3293320        2.4717810
H       -1.8714860       -0.5803950        2.0079560
H       -3.1078760        0.3684250        3.8866420
H       -3.3143250        2.0559830        5.6637920
H       -2.5161490        4.1240750        6.7705960
H       -0.5028750        5.3035700        5.8882210
H        0.6581140        4.4708610        3.9013440
C        1.1216890        2.9581010        1.7744520
C        2.3376090        2.2921530        1.6267200
C        2.4643810        0.8516520        2.0408350
H        3.5070700        0.5276300        2.0612570
H        2.0267060        0.6876100        3.0276450
C        3.4789470        2.9843640        1.1523070
C        3.4029310        4.3055000        0.7866010
C        2.1604170        4.9895760        0.8128820
C        2.0441200        6.3327760        0.3652990
C        0.8214590        6.9626050        0.3445840
C       -0.3417230        6.2657290        0.7508190
C       -0.2635670        4.9689080        1.2077240
C        0.9919500        4.3025450        1.2846250
H       -1.1730440        4.4394270        1.4673130
H       -1.3118300        6.7496320        0.6899030
H        0.7419560        7.9882010       -0.0055870
H        2.9391630        6.8472070        0.0240520
H        4.2919810        4.8338040        0.4512280
H        4.4280460        2.4636480        1.1021080
H       -0.2176190       -0.4715810        0.3490310
H        0.4708430        1.0836110       -0.0693700
C        2.4958970       -0.3173420       -0.2167700
C        3.8030310       -1.0674190       -0.0934870
C        3.7486220       -2.4065290        0.2868330
C        4.9397620       -3.1060410        0.6723560
C        4.9229940       -4.4181040        1.2216960
C        6.0915520       -5.0339410        1.6112770
C        7.3372380       -4.3777960        1.4613140
C        7.3883390       -3.1088280        0.9326460
C        6.1986640       -2.4401100        0.5368100
C        6.2282670       -1.1482730       -0.0402020
C        5.0752390       -0.4581470       -0.3680190
C        5.2138420        0.8203400       -1.1182340
C        4.4866130        1.0397850       -2.3023580
C        4.6874200        2.2066870       -3.0294200
C        5.6005990        3.1733040       -2.6133640
C        6.3284300        2.9415860       -1.4493530
C        6.1512820        1.7829390       -0.7071480
H        6.7328380        1.6535900        0.1994890
H        3.7977880        0.3029250       -2.7084130
H        7.1945310       -0.7075820       -0.2702930
H        8.3395510       -2.5959740        0.8144290
H        8.2508920       -4.8790770        1.7678730
H        6.0583940       -6.0319900        2.0387850
H        3.9743590       -4.9289620        1.3440170
H        1.7988930       -0.8332920       -0.8683230
H        2.6171000        0.6925510       -0.6010510
H        4.1971850       -4.0809640       -1.6547500
H        3.7391980       -5.8551780       -3.2774170
H        1.5118870       -6.9744210       -3.3438910
H       -0.2640620       -6.2796610       -1.7632740
H       -0.9620840       -4.9962840        0.1798800
C       -0.8986320       -3.2504670        2.1375900
C       -0.5533470       -3.2377300        3.5004940
C       -1.5480610       -3.1871950        4.4664080
C       -2.8947400       -3.1726290        4.1145860
C       -3.2322360       -3.2079420        2.7623950
C       -2.2556240       -3.2316190        1.7744120
H       -2.5643570       -3.2063410        0.7349580
H        0.4775250       -3.3159860        3.8290030
O       -4.2047140       -0.6384100        1.1648630
C       -4.1886460        0.0521950        0.1617360
C       -4.4888490       -0.2371880       -1.2373890
C       -4.5935320        1.1154440       -1.9105100
H       -5.6361170        1.4702470       -1.9692130
H       -4.1563870        1.1532480       -2.9104660
N       -3.7931280        1.9561180       -1.0131910
C       -3.7740790        3.3309040       -1.0031560
O       -3.3888980        4.0220360       -0.0770680
O       -4.1976920        3.7561250       -2.2198640
C       -4.0687200        5.1631690       -2.6243770
C       -4.6346500        5.1524850       -4.0472250
H       -5.6759470        4.8141700       -4.0459000
H       -4.5977730        6.1603790       -4.4743930
H       -4.0544560        4.4812750       -4.6885890
C       -4.9174100        6.0549480       -1.7110750
H       -4.9092920        7.0833660       -2.0906130
H       -4.5340840        6.0481270       -0.6899360
H       -5.9556910        5.7054040       -1.6990510
C       -2.5912110        5.5668570       -2.6314300
H       -2.1686850        5.5334120       -1.6259170
H       -2.4887950        6.5853390       -3.0236720
H       -2.0157500        4.8932880       -3.2754820
O       -3.7794440        1.3781960        0.2883390
C       -5.4245280       -1.3084930       -1.6296270
C       -5.7761890       -2.3687150       -0.7709910
C       -6.6579750       -3.3607540       -1.1890300
C       -7.2247890       -3.3542850       -2.4711070
C       -6.8762750       -2.3011180       -3.3232400
C       -5.9958920       -1.3013580       -2.9152740
H       -5.7431450       -0.5095460       -3.6153150
H       -7.2990210       -2.2605270       -4.3254240
C       -8.1547160       -4.4566750       -2.9213550
H       -7.5973640       -5.3460370       -3.2469240
H       -8.8228440       -4.7754430       -2.1125990
H       -8.7766430       -4.1372030       -3.7648190
H       -6.9159300       -4.1608770       -0.4970700
H       -5.3684860       -2.3979460        0.2316620
C        1.2764840       -1.2905770       -4.0539640
C        0.6691240       -2.6732460       -4.3025040
H        2.2832510       -1.3172300       -3.6012180
H        1.3361070       -0.6638720       -4.9537590
H        0.3545930       -2.8311120       -5.3396790
H        1.3272630       -3.5042270       -4.0338860
N       -0.7135000       -1.4730040       -2.7715630
Cl       -2.4222310       -0.9216600       -1.9140560
C       -0.5807380       -2.7055390       -3.4030470
O       -1.3135890       -3.6659750       -3.2654870
C        0.3244090       -0.6238900       -3.0434650
O        0.5313620        0.4789490       -2.5420450
F       -4.5292520       -3.2267980        2.4431820
F       -3.8440970       -3.1391950        5.0567230
F       -1.2247670       -3.1801130        5.7703310
F        4.0172310        2.4177420       -4.1679790
F        5.7803190        4.2943720       -3.3187060
F        7.2004140        3.8787160       -1.0439160
177
R_MinorCf01_ConstOpt.log
C       -0.4362710        3.0656400       -2.5333580
C       -0.1793940        2.8811520       -3.8764880
C       -1.0967170        2.1902950       -4.7197220
C       -0.8113800        1.9886970       -6.1094540
C       -1.6837360        1.2874610       -6.9009530
C       -2.8773580        0.7413330       -6.3431710
C       -3.1779100        0.9306030       -5.0184960
C       -2.3041120        1.6868660       -4.1696240
C       -2.5765670        1.9280200       -2.7796240
C       -1.6517890        2.5683880       -1.9645000
C       -2.0114200        2.7766600       -0.5260940
H       -1.3295200        3.4586110        0.0017590
H       -3.0310310        3.1886590       -0.4463740
N       -2.0150260        1.4710980        0.3077230
C       -0.5609090        1.1688300        0.7936090
C       -0.1891160        2.1023390        1.9126750
C       -0.7489690        1.9606420        3.1742570
C       -0.4805130        2.9315730        4.1999140
C       -1.1335660        2.9070680        5.4745240
C       -0.8621900        3.8634670        6.4200410
C        0.0755920        4.9024940        6.1497040
C        0.7110100        4.9589610        4.9354860
C        0.4424740        3.9765090        3.9294820
C        1.0954110        4.0259410        2.6575980
C        0.7863980        3.1151110        1.6820160
H        1.3128310        3.1251740        0.7259370
H        1.8497940        4.7948300        2.4805700
H        1.4259220        5.7512010        4.7124670
H        0.2716570        5.6469940        6.9206110
H       -1.3600570        3.8465450        7.3890700
H       -1.8569160        2.1164600        5.6814210
C       -1.6828010        0.8373210        3.4095530
C       -2.7939600        0.7314350        2.5860680
C       -2.9904500        1.7169830        1.4732500
H       -4.0002560        1.6731980        1.0403370
H       -2.8071830        2.7452670        1.8263140
C       -3.7708890       -0.2772790        2.8224160
C       -3.5958120       -1.1878200        3.8319350
C       -2.4191680       -1.1558520        4.6455970
C       -2.2041070       -2.1313090        5.6712590
C       -1.0548280       -2.1104160        6.4199270
C       -0.0557040       -1.1227570        6.1760280
C       -0.2411760       -0.1724160        5.2047660
C       -1.4425760       -0.1479940        4.4262020
H        0.5403380        0.5712720        4.9927160
H        0.8567410       -1.1440010        6.7704100
H       -0.8823960       -2.8495200        7.2017510
H       -2.9669500       -2.8919160        5.8364640
H       -4.3425920       -1.9594870        4.0234190
H       -4.6609580       -0.3049770        2.1954950
H        0.0791690        1.2549700       -0.0942690
H       -0.5341480        0.1163980        1.1144280
C       -2.4635740        0.2157210       -0.4929750
C       -3.7719550        0.4551680       -1.1933940
C       -3.8384780        1.4119620       -2.1957960
C       -5.1095480        1.8641710       -2.6926560
C       -5.2374860        2.9877240       -3.5695250
C       -6.4750830        3.4051280       -3.9918690
C       -7.6513930        2.7204440       -3.5692180
C       -7.5590460        1.6347630       -2.7345480
C       -6.2811970        1.1826730       -2.2764710
C       -6.1551280        0.0328080       -1.4384170
C       -4.9362410       -0.3429610       -0.9148810
C       -4.8485000       -1.6310610       -0.1899190
C       -3.8535260       -2.5686870       -0.5290550
C       -3.8239110       -3.8118410        0.1121580
C       -4.7695110       -4.1330490        1.0963740
C       -5.7626060       -3.2018960        1.4231040
C       -5.8118840       -1.9599260        0.7740180
H       -6.6012860       -1.2436890        1.0152090
C       -6.8119500       -3.5304530        2.4473010
F       -7.9882050       -3.9113470        1.9208280
F       -6.5109840       -4.5169680        3.3075600
F       -7.1450340       -2.5090990        3.2597690
H       -4.7292970       -5.1031600        1.6009670
C       -2.7366300       -4.8048940       -0.2251990
F       -2.1956240       -4.7191490       -1.4421200
F       -3.1593600       -6.0910440       -0.1747110
F       -1.7080270       -4.7884180        0.6318460
H       -3.0817320       -2.3272740       -1.2876960
H       -7.0496600       -0.5642370       -1.2501300
H       -8.4513210        1.1014840       -2.4080620
H       -8.6199880        3.0741120       -3.9226220
H       -6.5777150        4.2628310       -4.6564610
H       -4.3340780        3.5063130       -3.8958260
H       -1.6696350       -0.0171220       -1.2183600
H       -2.5112510       -0.5856360        0.2562080
H       -4.0767450        0.4841590       -4.5898990
H       -3.5380100        0.1612750       -6.9866590
H       -1.4768270        1.1260800       -7.9582800
H        0.1164130        2.3917090       -6.5150530
H        0.7507520        3.2519080       -4.3147350
C        0.5779950        3.8228300       -1.7635340
C        0.2744790        5.0964120       -1.2734720
C        1.2715100        5.8553380       -0.6384010
C        2.5749510        5.3631950       -0.5364570
C        2.8743650        4.0841330       -1.0384310
C        1.8807180        3.2995470       -1.6300200
H        2.0774170        2.2610550       -1.9810560
C        4.2997610        3.6027890       -0.9231390
F        4.7643920        3.5576120        0.3330780
F        5.1709620        4.4135460       -1.5598930
F        4.5670240        2.3950700       -1.4291740
H        3.3653730        5.9617960       -0.0726220
C        0.9039550        7.2083250       -0.0973970
F        1.8345850        7.8293630        0.6445200
F       -0.1770110        7.2001750        0.7061230
F        0.5914040        8.1133110       -1.0403480
H       -0.7311840        5.5025380       -1.4029740
O        5.5494940       -0.3135130       -2.0133150
C        5.0324760       -0.5318210       -0.9452900
C        4.7872070       -1.8205110       -0.2330180
C        4.2718190       -1.4669010        1.1256840
H        5.0323060       -1.6461630        1.8977470
H        3.3572610       -2.0083210        1.3799020
N        3.9668890       -0.0322170        1.0111250
C        4.0884070        0.8549710        2.0754890
O        4.2306800        2.0539600        1.9597640
O        3.9528760        0.1438990        3.2180370
C        3.9895200        0.8029400        4.5367540
C        3.8116710       -0.3751140        5.4979950
H        4.6297450       -1.0937840        5.3848110
H        3.8065200       -0.0167920        6.5327080
H        2.8672730       -0.8928840        5.3003300
C        5.3511220        1.4759070        4.7393560
H        5.4184850        1.8677680        5.7604970
H        5.4903490        2.2987640        4.0363330
H        6.1594120        0.7498120        4.6001740
C        2.8308710        1.7918300        4.6634240
H        2.9264320        2.6001610        3.9358860
H        2.8206180        2.2255230        5.6699110
H        1.8660460        1.2837900        4.5028630
O        4.5457270        0.4937790       -0.1811990
C        5.5028380       -3.0547800       -0.5106440
C        6.4186000       -3.1626570       -1.5767140
C        7.0966290       -4.3552390       -1.8009550
C        6.8836310       -5.4820290       -0.9939560
C        5.9640770       -5.3731220        0.0600410
C        5.2860410       -4.1856710        0.3014220
H        4.5615390       -4.1434600        1.1088450
H        5.7728720       -6.2342520        0.6958450
C        7.5981170       -6.7821340       -1.2700880
H        7.0287900       -7.4020470       -1.9761030
H        8.5852960       -6.6119440       -1.7127430
H        7.7305200       -7.3707490       -0.3559830
H        7.8081700       -4.4141790       -2.6214820
H        6.5941790       -2.3031710       -2.2119530
C        1.4549530       -1.0500980       -6.5242310
C        2.8088360       -1.3866540       -6.5703840
C        3.5181940       -1.5995180       -5.3852820
C        2.8855630       -1.4730670       -4.1491390
C        1.5315270       -1.1308680       -4.1206460
C        0.8069410       -0.9223020       -5.2944690
H       -0.2476310       -0.6720540       -5.2331880
S        0.6811400       -0.8640680       -2.5607570
O        1.2312600        0.3819050       -1.9541090
O       -0.7738550       -0.7948060       -2.8683890
N        1.0930430       -2.2232400       -1.7657330
F        3.0613950       -1.9906600       -1.1074530
S        0.3439300       -2.6395020       -0.3790490
O        0.6566740       -1.7630570        0.7789840
O       -1.1150070       -2.8988830       -0.5642040
C        1.1562000       -4.2118170       -0.0754120
C        1.3738440       -4.5801850        1.2537200
C        1.8988620       -5.8427380        1.5376660
C        2.2024850       -6.7240360        0.4980700
C        1.9851010       -6.3413330       -0.8283520
C        1.4557130       -5.0851960       -1.1221120
H        1.2899350       -4.7697280       -2.1455590
H        2.2254180       -7.0246560       -1.6383350
H        2.6053720       -7.7090050        0.7202300
H        2.0626910       -6.1387520        2.5708710
H        1.1293880       -3.8804460        2.0466980
H        3.4115130       -1.6552800       -3.2202550
H        4.5715870       -1.8649310       -5.4197320
H        3.3110920       -1.4876880       -7.5294540
H        0.8982710       -0.8945410       -7.4446130
177
R_MinorCf03_ConstOpt.log
C       -2.5230790       -0.1414020       -2.5532610
C       -2.7783390        1.1744990       -2.8786230
C       -1.7409210        2.0363680       -3.3454620
C       -1.9966030        3.4159460       -3.6296870
C       -1.0019410        4.2132500       -4.1357580
C        0.3002240        3.6812800       -4.3676380
C        0.5782100        2.3688980       -4.0804170
C       -0.4420920        1.5068060       -3.5639020
C       -0.1976820        0.1346060       -3.2214070
C       -1.1764510       -0.6345800       -2.6101310
C       -0.8004210       -1.9795540       -2.0697910
H       -1.6588830       -2.5416000       -1.6745380
H       -0.3072360       -2.5897840       -2.8441770
N        0.1995560       -1.9091130       -0.8886140
C       -0.5359730       -1.4510910        0.4104010
C       -1.4416230       -2.5367990        0.9139610
C       -0.9296530       -3.6943310        1.4806050
C       -1.8148900       -4.7677170        1.8399220
C       -1.3364440       -6.0449990        2.2770640
C       -2.2142850       -7.0479040        2.6020690
C       -3.6209430       -6.8343950        2.5114340
C       -4.1099820       -5.6252570        2.0868270
C       -3.2165510       -4.5643520        1.7316670
C       -3.7142210       -3.3032400        1.2730220
C       -2.8500650       -2.3213760        0.8681410
H       -3.2060560       -1.3280290        0.5476050
H       -4.7919520       -3.1390810        1.2581450
H       -5.1830550       -5.4503970        2.0103120
H       -4.2938140       -7.6474150        2.7823440
H       -1.8524990       -8.0209460        2.9325570
H       -0.2596390       -6.2085600        2.3437000
C        0.5335740       -3.7891300        1.6796940
C        1.3679090       -3.5995120        0.5873030
C        0.7865610       -3.3310510       -0.7685510
H        1.5260570       -3.4227040       -1.5767430
H       -0.0426420       -4.0264390       -0.9744740
C        2.7795030       -3.7190660        0.7336520
C        3.3336470       -3.9747970        1.9603680
C        2.5048400       -4.1020200        3.1195250
C        3.0782290       -4.3209320        4.4128850
C        2.2768540       -4.4036270        5.5230720
C        0.8634920       -4.2655120        5.3993210
C        0.2886670       -4.0656920        4.1698050
C        1.0945780       -3.9964100        2.9872680
H       -0.7929020       -3.9431620        4.0792040
H        0.2510060       -4.3151680        6.2991580
H        2.7040140       -4.5670030        6.5120920
H        4.1608070       -4.4108900        4.4956970
H        4.4134150       -4.0736310        2.0753400
H        3.4093960       -3.6160590       -0.1465520
H       -1.0802530       -0.5297270        0.1614380
H        0.2585760       -1.2176720        1.1356280
C        1.3488300       -0.8791690       -1.0797960
C        1.9192860       -0.9155920       -2.4683060
C        1.1225770       -0.4733590       -3.5145660
C        1.5429910       -0.6156070       -4.8815700
C        0.6913770       -0.3039340       -5.9901670
C        1.1308440       -0.4751930       -7.2786110
C        2.4454910       -0.9634170       -7.5357460
C        3.2848520       -1.2705940       -6.4950480
C        2.8480250       -1.1051130       -5.1417940
C        3.7095520       -1.4032540       -4.0445020
C        3.2730460       -1.3060160       -2.7393910
C        4.2830750       -1.5287780       -1.6785140
C        4.5964610       -0.5019820       -0.7697520
C        5.6250410       -0.6905830        0.1601810
C        6.3373460       -1.8991870        0.2058370
C        6.0288040       -2.9113590       -0.7083290
C        5.0126090       -2.7252020       -1.6582850
H        4.7872410       -3.5096190       -2.3865310
C        6.7808190       -4.2143940       -0.7121970
F        7.6947980       -4.3800690        0.2559670
F        5.9925710       -5.2979310       -0.5889540
F        7.4678720       -4.4443450       -1.8439330
H        7.1293290       -2.0442250        0.9472020
C        5.9683360        0.4078590        1.1337780
F        7.2224130        0.3698060        1.6194800
F        5.2017300        0.4139540        2.2364320
F        5.8646470        1.6576310        0.6562830
H        4.0369390        0.4563310       -0.8181110
H        4.7414990       -1.6868320       -4.2636900
H        4.2923450       -1.6428950       -6.6782810
H        2.7668000       -1.0859300       -8.5702740
H        0.4841800       -0.2405810       -8.1243130
H       -0.3146070        0.0729330       -5.7936730
H        0.9167160        0.1039030       -0.8529180
H        2.0743980       -1.1198050       -0.2942740
H        1.5843550        1.9710130       -4.2243290
H        1.0717210        4.3397440       -4.7650050
H       -1.1873010        5.2663500       -4.3498000
H       -2.9867730        3.8223050       -3.4128080
H       -3.7884380        1.5860270       -2.7833070
C       -3.6752880       -1.0272620       -2.2686900
C       -3.8429590       -2.2028910       -3.0112180
C       -4.9685620       -3.0149050       -2.7990050
C       -5.9440780       -2.6454360       -1.8693150
C       -5.7764810       -1.4617310       -1.1320250
C       -4.6545850       -0.6509190       -1.3295690
H       -4.5025780        0.2832810       -0.7544770
C       -6.8431210       -1.0521680       -0.1506970
F       -6.4395930       -0.2761650        0.8648440
F       -7.4582060       -2.0768490        0.4709870
F       -7.8538370       -0.3674190       -0.7099450
H       -6.8338900       -3.2641640       -1.7201400
C       -5.0998220       -4.2761480       -3.6077010
F       -5.2542010       -4.0683240       -4.9265780
F       -6.1197650       -5.0882350       -3.2912110
F       -4.0237520       -5.0824100       -3.5362050
H       -3.1045310       -2.4740510       -3.7700500
O        1.8697630       -0.2175190        2.2472300
C        1.9901300        0.9571590        1.9533120
C        1.6810820        2.2005900        2.6604710
C        2.2368410        3.3255650        1.8408210
H        3.1825710        3.6998390        2.2680230
H        1.5274740        4.1458520        1.7179050
N        2.4602190        2.6790080        0.5458260
C        3.2376240        3.1280540       -0.4957920
O        3.6755090        2.4047030       -1.3769340
O        3.3586240        4.4637850       -0.3846790
C        3.9634830        5.2658270       -1.4670040
C        5.4348630        4.8783190       -1.6387400
H        5.5327020        3.8525800       -1.9969700
H        5.9111750        5.5536550       -2.3585580
H        5.9663170        4.9712510       -0.6846820
C        3.1546340        5.0858260       -2.7554440
H        3.5322360        5.7716670       -3.5220200
H        2.0986810        5.3158570       -2.5755490
H        3.2353380        4.0624560       -3.1264120
C        3.8322400        6.6927560       -0.9311560
H        2.7821060        6.9508030       -0.7628340
H        4.2560430        7.4029000       -1.6490980
H        4.3681990        6.7995340        0.0177430
O        2.5411790        1.2734770        0.7233320
C        1.3546580        2.3110820        4.0641750
C        1.3963450        1.1992120        4.9316520
C        1.1024250        1.3509780        6.2829160
C        0.7492130        2.5972950        6.8198710
C        0.6869810        3.6968190        5.9479710
C        0.9830090        3.5650010        4.5990020
H        0.8742130        4.4193670        3.9387100
H        0.3871730        4.6684840        6.3332900
C        0.4501210        2.7615130        8.2897830
H        1.2673310        3.2841530        8.8050590
H       -0.4583610        3.3538610        8.4489270
H        0.3156830        1.7937800        8.7835310
H        1.1514050        0.4832000        6.9372790
H        1.6650170        0.2258370        4.5359220
C       -5.1612370        1.9365750        4.3521300
C       -4.2010200        1.5164310        5.2747640
C       -2.8791800        1.3133380        4.8690820
C       -2.5122990        1.5180680        3.5397690
C       -3.4862680        1.9339270        2.6287460
C       -4.8069050        2.1508990        3.0198330
H       -5.5309530        2.4913930        2.2884820
S       -3.0537840        2.1089750        0.8947140
O       -2.7105710        0.7465430        0.4099430
O       -4.2169920        2.7056190        0.1966530
N       -1.6907220        3.0149200        0.7617210
F       -0.1499040        2.2512990        1.6378840
S       -1.7491210        4.6286510        1.1964010
O       -2.8491320        4.9246490        2.1270640
O       -0.3840410        5.0383890        1.5734750
C       -2.1044970        5.5172400       -0.3419980
C       -3.4184470        5.5968230       -0.8079280
C       -3.6822060        6.3373650       -1.9601940
C       -2.6480260        6.9996770       -2.6270590
C       -1.3393420        6.9141410       -2.1482330
C       -1.0611970        6.1689730       -1.0003070
H       -0.0557420        6.1021500       -0.5979270
H       -0.5353190        7.4401400       -2.6571710
H       -2.8647000        7.5895100       -3.5142660
H       -4.7023990        6.4126410       -2.3271610
H       -4.2096890        5.0780500       -0.2796900
H       -1.4876570        1.3943170        3.2075660
H       -2.1259850        1.0018990        5.5880880
H       -4.4815680        1.3539230        6.3127490
H       -6.1873560        2.1038660        4.6696690
177
R_MinorCf04_ConstOpt.log
C       -3.4771340       -0.6656170        2.1812060
C       -3.4676480       -1.8404090        2.9039850
C       -2.4148110       -2.1415500        3.8191180
C       -2.3736370       -3.3900650        4.5171250
C       -1.3609390       -3.6528570        5.4049850
C       -0.3377750       -2.6878250        5.6350240
C       -0.3562340       -1.4827020        4.9785450
C       -1.4073700       -1.1716560        4.0560790
C       -1.4611080        0.0679320        3.3303150
C       -2.3931350        0.2656350        2.3210920
C       -2.2744350        1.4821000        1.4518690
H       -3.1062710        1.5801620        0.7382810
H       -2.2263760        2.3993880        2.0616390
N       -1.0032810        1.4844100        0.5750870
C       -1.1561880        0.4412810       -0.5745710
C       -2.1755900        0.9123420       -1.5732070
C       -1.9109180        1.9763840       -2.4217990
C       -2.9496060        2.4992950       -3.2676950
C       -2.7835810        3.6948810       -4.0382380
C       -3.8037900        4.1694090       -4.8236360
C       -5.0480300        3.4771910       -4.8871470
C       -5.2404920        2.3333970       -4.1542030
C       -4.1959690        1.8221570       -3.3198340
C       -4.3851430        0.6363910       -2.5406850
C       -3.4049770        0.1984040       -1.6908570
H       -3.5150530       -0.7320950       -1.1211140
H       -5.3214860        0.0907740       -2.6448990
H       -6.1873000        1.7964230       -4.1932910
H       -5.8374400        3.8741210       -5.5243510
H       -3.6796440        5.0795630       -5.4092540
H       -1.8300980        4.2242660       -3.9886070
C       -0.5520860        2.5604020       -2.4106230
C       -0.0335630        3.0067920       -1.2030570
C       -0.8607120        2.9303000        0.0450370
H       -0.4390030        3.5149940        0.8746300
H       -1.8840880        3.2904940       -0.1484820
C        1.2644310        3.5894980       -1.1577100
C        2.0308090        3.6771510       -2.2908050
C        1.5442040        3.1773870       -3.5390070
C        2.3485760        3.2432780       -4.7220010
C        1.8820370        2.7364200       -5.9078470
C        0.5988080        2.1179260       -5.9679670
C       -0.1915280        2.0434270       -4.8492450
C        0.2487720        2.5988050       -3.6035100
H       -1.1571790        1.5358900       -4.8870600
H        0.2662240        1.6927870       -6.9138700
H        2.4844960        2.7845590       -6.8135600
H        3.3418620        3.6861380       -4.6517790
H        3.0328380        4.1064760       -2.2554720
H        1.6405160        3.9673980       -0.2116310
H       -1.4501510       -0.5007700       -0.0922490
H       -0.1663930        0.3188810       -1.0386880
C        0.2901450        1.0877130        1.3435690
C        0.3227040        1.6953700        2.7197540
C       -0.5353330        1.1727970        3.6809320
C       -0.5889050        1.7111680        5.0127360
C       -1.5616840        1.3039850        5.9842080
C       -1.5550130        1.8348620        7.2486460
C       -0.5785820        2.8053090        7.6224220
C        0.3525990        3.2311830        6.7111730
C        0.3556540        2.7021690        5.3794390
C        1.2824780        3.1679370        4.4047940
C        1.2573250        2.7121230        3.0997770
C        2.2357080        3.3528740        2.1894380
C        3.2476680        2.6319910        1.5357940
C        4.2437680        3.3283590        0.8345810
C        4.2178200        4.7258110        0.7384280
C        3.1844160        5.4357380        1.3609680
C        2.2029960        4.7549210        2.0928990
H        1.4082160        5.3119730        2.5970480
C        3.1055580        6.9350670        1.2777330
F        4.0235590        7.5423360        0.5108700
F        1.9369530        7.3936300        0.7938210
F        3.2237020        7.5536200        2.4659480
H        4.9958200        5.2573170        0.1818430
C        5.3500070        2.5498490        0.1674160
F        4.9769870        1.9110880       -0.9471380
F        5.9014310        1.6031570        0.9443330
F        6.4126390        3.2827780       -0.2185660
H        3.2506180        1.5227540        1.5551620
H        2.0249240        3.9077450        4.7157250
H        1.1013630        3.9761770        6.9791170
H       -0.5920020        3.1992940        8.6385700
H       -2.2939730        1.5249440        7.9875920
H       -2.3134720        0.5638540        5.7040830
H        0.2936600       -0.0086960        1.4157310
H        1.1257350        1.3798460        0.6968070
H        0.4491630       -0.7590710        5.1224250
H        0.4664910       -2.9309650        6.3287750
H       -1.3158870       -4.6024530        5.9379230
H       -3.1510030       -4.1266500        4.3185490
H       -4.2770260       -2.5659970        2.7969320
C       -4.6965180       -0.3686650        1.3943330
C       -5.3928840        0.8275380        1.6167380
C       -6.6018370        1.0722950        0.9488810
C       -7.1542380        0.1056000        0.1029730
C       -6.4713380       -1.1044730       -0.0921820
C       -5.2324890       -1.3317480        0.5191350
H       -4.6542300       -2.2503130        0.3205760
C       -7.0775890       -2.1838520       -0.9501620
F       -6.4972330       -2.3281600       -2.1528050
F       -8.3799750       -2.0343830       -1.2452030
F       -7.0215720       -3.4134650       -0.4109700
H       -8.1102950        0.2886290       -0.3966740
C       -7.2993410        2.3847470        1.1888970
F       -6.5041470        3.4603350        1.0449020
F       -7.7960650        2.5165570        2.4305650
F       -8.3447210        2.6583700        0.3940460
H       -4.9981580        1.5587480        2.3278470
O        1.1502050       -1.9727940        2.6080360
C        0.7463790       -2.8023300        1.8212910
C        1.3468760       -4.0323860        1.2961340
C        0.3720530       -4.6550570        0.3421910
H        0.0985730       -5.6783030        0.6262770
H        0.7476210       -4.6420250       -0.6850390
N       -0.8102100       -3.7886630        0.4784730
C       -1.7653350       -3.5651900       -0.4884970
O       -2.5507600       -2.6263950       -0.4731510
O       -1.7392700       -4.6006840       -1.3381800
C       -2.6369610       -4.6729380       -2.5122290
C       -4.0677850       -4.8992990       -2.0199820
H       -4.7423640       -5.0061980       -2.8780790
H       -4.1317760       -5.8150020       -1.4218690
H       -4.4034210       -4.0556920       -1.4173010
C       -2.4932660       -3.4177070       -3.3757030
H       -1.4362910       -3.2202560       -3.5771240
H       -2.9243660       -2.5418340       -2.8880550
H       -3.0107930       -3.5782810       -4.3290970
C       -2.1003590       -5.8997740       -3.2515910
H       -2.1360670       -6.7871790       -2.6110360
H       -1.0644690       -5.7328440       -3.5624040
H       -2.7063720       -6.0919310       -4.1436530
O       -0.5135850       -2.6447650        1.2674050
C        2.4456210       -4.7444010        1.9061920
C        3.1249300       -4.2418770        3.0380610
C        4.1610770       -4.9649950        3.6174640
C        4.5743370       -6.2015980        3.0988250
C        3.9012910       -6.6975860        1.9719500
C        2.8605730       -5.9896920        1.3860660
H        2.3711790       -6.3981120        0.5069100
H        4.2012630       -7.6531900        1.5478070
C        5.7233050       -6.9624520        3.7136800
H        5.8647640       -6.6958280        4.7661470
H        5.5665740       -8.0451020        3.6539250
H        6.6655560       -6.7444570        3.1923550
H        4.6615060       -4.5627390        4.4955340
H        2.8221710       -3.2875490        3.4518360
C        3.3614990       -0.5928300       -6.2869470
C        3.6368820       -1.8054690       -6.9228770
C        3.3088990       -3.0132400       -6.3020440
C        2.7060050       -3.0118850       -5.0444470
C        2.4390360       -1.7920060       -4.4195220
C        2.7599980       -0.5777310       -5.0282070
H        2.5482240        0.3546180       -4.5160350
S        1.6573210       -1.7989820       -2.7950780
O        0.8669110       -0.5536470       -2.6968950
O        0.9391710       -3.0843330       -2.6915190
N        2.9077630       -1.8760560       -1.7136050
F        2.1652450       -2.7484340       -0.1355920
S        3.6631600       -0.4908280       -1.1980820
O        4.0415380        0.3947880       -2.3211870
O        2.9851750        0.1655140       -0.0494740
C        5.1649130       -1.2344430       -0.5495820
C        6.3743010       -0.9707900       -1.1912710
C        7.5509590       -1.5097820       -0.6666920
C        7.5069040       -2.3029120        0.4806650
C        6.2845840       -2.5639590        1.1072830
C        5.1035660       -2.0282430        0.5975330
H        4.1438710       -2.2375920        1.0524510
H        6.2464120       -3.1908150        1.9939140
H        8.4251210       -2.7206450        0.8863550
H        8.5006210       -1.3073120       -1.1553080
H        6.3833500       -0.3535410       -2.0832170
H        2.4312390       -3.9370630       -4.5499740
H        3.5187300       -3.9569760       -6.7983950
H        4.1064740       -1.8100270       -7.9031230
H        3.6156790        0.3464530       -6.7701760
159
R_MinorCl_14_MaruakaCF3_TS_Diffuse.log
C       -1.2271100       -0.5574250        2.2847740
C       -2.0878990       -1.6203630        2.1345390
C       -1.6028830       -2.9318080        1.8414530
C       -2.4983300       -3.9948170        1.5115370
C       -2.0147180       -5.2609230        1.2899580
C       -0.6204600       -5.5288620        1.4107490
C        0.2626410       -4.5193350        1.7118470
C       -0.2060980       -3.1820520        1.8990640
C        0.6791980       -2.0617820        2.0725220
C        0.1814680       -0.7681710        2.0874620
C        1.1257150        0.3797950        1.9274080
H        0.6188950        1.3552560        1.9797060
H        1.9271190        0.3551850        2.6829870
N        1.8418990        0.3879520        0.5561460
C        0.8256820        0.6925430       -0.5819590
C        0.3798280        2.1227290       -0.5202710
C        1.2410550        3.1494390       -0.8824640
C        0.8312350        4.5169580       -0.7226030
C        1.7240720        5.6181700       -0.9290560
C        1.2924460        6.9096990       -0.7641500
C       -0.0553380        7.1795180       -0.3841170
C       -0.9312200        6.1467120       -0.1680670
C       -0.5048750        4.7883500       -0.3223370
C       -1.4027840        3.7033020       -0.0767950
C       -0.9666960        2.4064610       -0.1549140
H       -1.6563020        1.5752780        0.0221650
H       -2.4487760        3.9151740        0.1683040
H       -1.9627150        6.3371730        0.1302310
H       -0.3695280        8.2161150       -0.2655390
H        1.9705910        7.7487980       -0.9177500
H        2.7565970        5.4120040       -1.2151870
C        2.5782220        2.7925300       -1.4099160
C        3.3972490        1.9700630       -0.6486660
C        2.9296060        1.4726660        0.6875570
H        3.7357050        1.0205250        1.2812590
H        2.4861430        2.2985200        1.2663630
C        4.7027220        1.6295710       -1.1057920
C        5.1497330        2.0692210       -2.3239100
C        4.3037550        2.8588680       -3.1655960
C        4.7451700        3.2820190       -4.4597120
C        3.9127260        4.0055100       -5.2755150
C        2.5960260        4.3381950       -4.8426300
C        2.1531360        3.9539540       -3.6022420
C        3.0034130        3.2151550       -2.7172240
H        1.1390040        4.1978770       -3.2780800
H        1.9480740        4.8972770       -5.5177600
H        4.2384660        4.3294380       -6.2641810
H        5.7501030        3.0124000       -4.7836990
H        6.1520360        1.8191850       -2.6745410
H        5.3446280        1.0281970       -0.4654110
H        0.0259990       -0.0527130       -0.4991040
H        1.3595950        0.4776270       -1.5191380
C        2.4923030       -0.9745550        0.1470510
C        3.0314620       -1.7290190        1.3265230
C        2.1383860       -2.2605960        2.2474220
C        2.6047440       -2.9499540        3.4212070
C        1.7192500       -3.4273540        4.4410480
C        2.2095880       -4.0701450        5.5497420
C        3.6115490       -4.2742260        5.7071990
C        4.4862800       -3.8260000        4.7500900
C        3.9988540       -3.1511040        3.5856820
C        4.8936760       -2.6856820        2.5763820
C        4.4323020       -2.0027810        1.4718860
C        5.4300020       -1.6415300        0.4379560
C        5.3355740       -2.1893600       -0.8516190
C        6.3084290       -1.8827040       -1.8118190
C        7.3926000       -1.0567650       -1.4893930
C        7.4952610       -0.5341310       -0.1931620
C        6.5175240       -0.8189440        0.7692380
H        6.5892820       -0.4091830        1.7811500
C        8.6527450        0.3638760        0.1597130
F        9.0190290        0.3486380        1.4517170
F        9.7969980        0.1154850       -0.4963020
F        8.4065570        1.6618360       -0.0931550
H        8.1556060       -0.8236660       -2.2394030
C        6.1704890       -2.4802230       -3.1899840
F        6.3578590       -3.8092420       -3.2174340
F        7.0162690       -2.0117650       -4.1215750
F        4.9598850       -2.3028120       -3.7425180
H        4.5046160       -2.8644130       -1.0918120
H        5.9581740       -2.9014310        2.6917950
H        5.5600560       -3.9755660        4.8585810
H        3.9704750       -4.7902970        6.5981710
H        1.5357880       -4.4353920        6.3256770
H        0.6435020       -3.2743170        4.3229140
H        1.6990470       -1.5427640       -0.3919790
H        3.2734080       -0.6829320       -0.5710220
H        1.3306810       -4.7214480        1.7872530
H       -0.2668010       -6.5452840        1.2371350
H       -2.6845540       -6.0717350        1.0000970
H       -3.5633080       -3.7739500        1.3971550
H       -3.1713620       -1.4915240        2.2616030
C       -1.7570090        0.7231940        2.8037290
C       -1.1335410        1.3168870        3.9108240
C       -1.6708810        2.4782440        4.4871330
C       -2.8624090        3.0244700        4.0042470
C       -3.5037460        2.4117690        2.9154900
C       -2.9439360        1.2875010        2.3007490
H       -3.4374050        0.8219090        1.4300420
C       -4.8123120        2.9787540        2.4220990
F       -4.6839470        3.9817220        1.5397960
F       -5.5828490        3.5128470        3.3914010
F       -5.6391520        2.1067610        1.8288880
H       -3.2927990        3.9196620        4.4625130
C       -0.9241350        3.0943810        5.6387740
F       -1.4738060        4.1719360        6.2174450
F        0.3131920        3.5109650        5.3020970
F       -0.7071950        2.2563170        6.6674010
H       -0.2411340        0.8554650        4.3419550
O       -5.0375520       -1.7396170        1.2575580
C       -5.0728200       -1.1609210        0.2001440
C       -5.3293730       -1.6595470       -1.2204530
C       -5.5504550       -0.3432760       -1.9738220
H       -6.6129640       -0.0593340       -1.9473590
H       -5.2010910       -0.3711270       -3.0054490
N       -4.7292340        0.5838640       -1.2077540
C       -4.6531490        1.9623390       -1.3695920
O       -4.2680200        2.7240510       -0.5036670
O       -5.0151730        2.2447110       -2.6331460
C       -4.8501830        3.6049860       -3.1967070
C       -5.3261030        3.4189440       -4.6382750
H       -6.3652750        3.0757880       -4.6625960
H       -5.2641510        4.3706120       -5.1771480
H       -4.7055890        2.6839620       -5.1609490
C       -5.7512110        4.5846970       -2.4409650
H       -5.7141130        5.5664080       -2.9273040
H       -5.4346590        4.6935700       -1.4023550
H       -6.7901870        4.2379640       -2.4585640
C       -3.3748480        4.0048160       -3.1544130
H       -3.0246030        4.1163170       -2.1267770
H       -3.2381320        4.9587080       -3.6766640
H       -2.7592260        3.2515720       -3.6589950
O       -4.7807880        0.1881300        0.1653820
C       -6.4074210       -2.6958650       -1.4179930
C       -6.8777740       -3.5066600       -0.3768640
C       -7.8683280       -4.4573720       -0.6169540
C       -8.4131360       -4.6428820       -1.8929700
C       -7.9326240       -3.8335370       -2.9303480
C       -6.9458240       -2.8796230       -2.6999700
H       -6.5806820       -2.2876380       -3.5349120
H       -8.3317650       -3.9552850       -3.9351540
C       -9.4583710       -5.7018560       -2.1496110
H       -8.9935740       -6.6708960       -2.3761800
H      -10.1047780       -5.8489750       -1.2772450
H      -10.0946460       -5.4409380       -3.0024290
H       -8.2249580       -5.0687450        0.2094390
H       -6.4740290       -3.3876040        0.6203220
C        0.9318300       -4.0765060       -2.3207190
C        0.1752480       -5.1032030       -3.1564800
H        1.3174890       -4.4765460       -1.3749210
H        1.7818350       -3.6099640       -2.8362610
H        0.5479680       -5.1944460       -4.1832390
H        0.1618860       -6.1113930       -2.7306120
N       -1.3354800       -3.3079870       -2.5546350
Cl       -3.2519260       -2.5097250       -1.8815190
C       -1.2653370       -4.5304730       -3.1939640
O       -2.1921810       -5.1108840       -3.7417470
C       -0.1438950       -3.0062240       -2.0227910
O        0.1371390       -1.9864560       -1.3476060
147
R_MinorCl_1_MaruakaF3_TS_Diffuse.log
C        1.4487530        2.8067630        0.9001760
C        2.2690400        3.3246750       -0.0843720
C        1.7686350        3.7999100       -1.3192860
C        2.6432780        4.2283020       -2.3529770
C        2.1354880        4.7189460       -3.5327680
C        0.7360780        4.7995100       -3.7253070
C       -0.1360830        4.3893020       -2.7417750
C        0.3526430        3.8765890       -1.5087850
C       -0.5040350        3.3791570       -0.4707080
C        0.0316830        2.7446210        0.6485640
C       -0.9177280        1.9961720        1.5541780
H       -0.4156300        1.5915470        2.4314680
H       -1.7434590        2.6305170        1.8861960
N       -1.6005330        0.7748610        0.8980240
C       -0.5991320       -0.3837370        0.6911430
C       -0.2315930       -1.1016880        1.9628310
C       -1.1452490       -1.9525630        2.5823490
C       -0.8041770       -2.5635080        3.8395570
C       -1.7355480       -3.3089110        4.6169700
C       -1.3702830       -3.8694840        5.8201160
C       -0.0530080       -3.7210840        6.3156480
C        0.8676940       -2.9899090        5.6030050
C        0.5185170       -2.3834940        4.3660870
C        1.4477830       -1.5888760        3.6485670
C        1.0730720       -0.9491410        2.4932900
H        1.7871240       -0.3328620        1.9609780
H        2.4585770       -1.4795040        4.0329380
H        1.8782150       -2.8539000        5.9799710
H        0.2231830       -4.1762370        7.2625640
H       -2.1017080       -4.4288400        6.3967140
H       -2.7509350       -3.4280820        4.2579170
C       -2.4752850       -2.1607730        1.9464620
C       -3.2539320       -1.0466340        1.6331000
C       -2.7217160        0.3446110        1.8654600
H       -3.5055430        1.0968770        1.7543680
H       -2.2885520        0.4366200        2.8637720
C       -4.5739360       -1.2126610        1.1437450
C       -5.0917580       -2.4652130        0.9221580
C       -4.2924460       -3.6207620        1.1118780
C       -4.7796260       -4.9172760        0.7934920
C       -3.9701210       -6.0229880        0.9155310
C       -2.6322230       -5.8755660        1.3545000
C       -2.1398690       -4.6372170        1.6990520
C       -2.9549790       -3.4735330        1.6101440
H       -1.1075700       -4.5413960        2.0133750
H       -1.9825650       -6.7439640        1.4044060
H       -4.3475240       -7.0084000        0.6572520
H       -5.8002720       -5.0146050        0.4319580
H       -6.1118060       -2.5821160        0.5654840
H       -5.1838760       -0.3349650        0.9618010
H        0.2694550        0.0664330        0.2109800
H       -1.0634050       -1.0511390       -0.0356930
C       -2.1730420        1.0835470       -0.5042550
C       -2.8202880        2.4399170       -0.6384590
C       -1.9849590        3.5544790       -0.5769480
C       -2.5284800        4.8840290       -0.5728670
C       -1.7420300        6.0516700       -0.3617240
C       -2.3194660        7.3016390       -0.3578950
C       -3.7104830        7.4562020       -0.5710860
C       -4.5012600        6.3486060       -0.7657870
C       -3.9366750        5.0440220       -0.7571270
C       -4.7383010        3.8948780       -0.9380800
C       -4.2296750        2.6095480       -0.8737420
C       -5.1985310        1.4970080       -1.1049950
C       -4.9622690        0.4614850       -2.0270550
C       -5.9496570       -0.4912620       -2.2449680
C       -7.1719710       -0.4545420       -1.5780340
C       -7.4017710        0.5782080       -0.6738440
C       -6.4355900        1.5444280       -0.4337410
H       -6.6531460        2.3227850        0.2894110
H       -4.0287610        0.3483940       -2.5715650
H       -5.7933670        4.0356170       -1.1549960
H       -5.5722750        6.4518850       -0.9210260
H       -4.1495390        8.4498100       -0.5732410
H       -1.7013950        8.1788640       -0.1890120
H       -0.6760150        5.9529440       -0.1952250
H       -1.3366000        0.9736270       -1.1945220
H       -2.8446790        0.2582070       -0.7161440
H       -1.2047880        4.4313740       -2.9181750
H        0.3449100        5.1704200       -4.6685260
H        2.8078410        5.0217590       -4.3298040
H        3.7138040        4.1088240       -2.2161920
H        3.3359120        3.3979640        0.0976930
C        2.0569330        2.4830030        2.2226190
C        1.4593540        2.9641020        3.4018690
C        2.0411290        2.7214820        4.6381360
C        3.2305220        2.0081510        4.7449690
C        3.8303330        1.5512330        3.5737250
C        3.2726950        1.7777620        2.3220950
H        3.7950930        1.3804090        1.4552440
H        0.5604940        3.5703590        3.3718820
O        2.7365490       -0.1611490       -4.3993940
C        2.9981710       -0.1816390       -3.2233500
C        3.1635080       -1.2706040       -2.2424450
C        3.3371840       -0.5515450       -0.9116030
H        4.0766090       -0.9912380       -0.2450040
H        2.3809970       -0.4348610       -0.3810990
N        3.7659440        0.8070360       -1.2984530
C        5.0920750        1.2434500       -1.2680850
O        5.5486920        2.0908730       -2.0096700
O        5.7192030        0.6744510       -0.2094390
C        7.1480130        0.9525230        0.0589720
C        7.4454720        0.0390830        1.2505800
H        6.7917200        0.2748790        2.0949320
H        7.2969150       -1.0110790        0.9784910
H        8.4856620        0.1692570        1.5683250
C        7.9941530        0.5527700       -1.1546450
H        7.7963510        1.2006630       -2.0101860
H        7.7829210       -0.4835970       -1.4391650
H        9.0566300        0.6247580       -0.8948110
C        7.3247420        2.4258530        0.4389950
H        8.3670710        2.6075030        0.7256420
H        6.6902390        2.6788290        1.2969570
H        7.0721450        3.0789740       -0.3985480
O        3.1499550        1.0669760       -2.5532080
C        4.0171230       -2.4340220       -2.5826590
C        4.3771840       -2.7304970       -3.9145990
C        5.1770850       -3.8284370       -4.2143310
C        5.6520730       -4.6908420       -3.2144540
C        5.2833750       -4.4071980       -1.8955710
C        4.4819570       -3.3081980       -1.5841000
H        4.1951770       -3.1494860       -0.5472900
H        5.6197900       -5.0624470       -1.0938070
C        6.5122440       -5.8860480       -3.5603300
H        6.9581380       -6.3271630       -2.6593450
H        5.9266790       -6.6757240       -4.0611900
H        7.3334400       -5.6128460       -4.2438360
H        5.4388890       -4.0212650       -5.2541730
H        4.0192870       -2.0905350       -4.7135400
C       -2.3049380       -4.7085130       -2.6566660
C       -2.9181380       -3.3470470       -3.0140640
H       -2.8635420       -5.2433840       -1.8781800
H       -2.1974410       -5.3903920       -3.5097670
H       -3.0438260       -3.1988310       -4.0979650
H       -3.8923380       -3.1456980       -2.5528340
N       -0.7669480       -2.9816550       -2.0604220
Cl        1.0420640       -2.1536430       -2.1198360
C       -1.8839030       -2.3289800       -2.5132580
O       -2.0591680       -1.1069460       -2.5162830
C       -0.9038570       -4.3712240       -2.1118040
O       -0.0713690       -5.1877680       -1.7639820
F        1.4685480        3.1877430        5.7587180
F        3.7861850        1.7705620        5.9383060
F        4.9739700        0.8534570        3.6931980
F       -8.5764050        0.6159860       -0.0249270
F       -8.0968440       -1.3985060       -1.7894190
F       -5.7485450       -1.4902330       -3.1175870
159
R_MinorCl_2_MaruakaCF3_TS_Diffuse.log
C       -1.9560060        0.2135520        2.1069370
C       -2.7417460       -0.9205020        2.1857640
C       -2.1843980       -2.1994670        2.4216720
C       -3.0051070       -3.3599440        2.4394970
C       -2.4611270       -4.5977890        2.6882290
C       -1.0708070       -4.7259440        2.9213830
C       -0.2495470       -3.6206350        2.9090280
C       -0.7810810       -2.3223950        2.6693980
C        0.0246680       -1.1369540        2.6136140
C       -0.5338520        0.0843530        2.2463170
C        0.4034270        1.2433630        2.0252080
H       -0.1246770        2.1797480        1.8514420
H        1.0682840        1.3751530        2.8821910
N        1.3570740        1.1059070        0.8114960
C        0.6386070        1.4331630       -0.5175240
C        0.3560920        2.8987520       -0.7254180
C        1.3875690        3.8014910       -0.9876050
C        1.0872730        5.2055130       -1.0798000
C        2.0937540        6.2102330       -1.1532400
C        1.7631640        7.5445160       -1.2280980
C        0.4079030        7.9524470       -1.2398170
C       -0.5906090        7.0115830       -1.1504430
C       -0.2844160        5.6270560       -1.0513960
C       -1.3078150        4.6551570       -0.9169960
C       -0.9940720        3.3311700       -0.7310660
H       -1.7778450        2.5903480       -0.6371330
H       -2.3482600        4.9645490       -0.9483360
H       -1.6352820        7.3118350       -1.1402790
H        0.1615180        9.0083760       -1.3070320
H        2.5503220        8.2920490       -1.2737500
H        3.1374840        5.9180020       -1.1362300
C        2.7759790        3.2830850       -1.1385230
C        3.3118350        2.4791820       -0.1327490
C        2.4851540        2.1205090        1.0719170
H        3.0968840        1.6812940        1.8625710
H        1.9824850        3.0039810        1.4709780
C        4.6616220        2.0536590       -0.1963230
C        5.4569440        2.3740670       -1.2680380
C        4.9218090        3.0931990       -2.3665970
C        5.7047870        3.3592590       -3.5223260
C        5.1644350        4.0093770       -4.6065730
C        3.8089020        4.4151560       -4.5812780
C        3.0292880        4.1914530       -3.4689950
C        3.5596230        3.5430560       -2.3176740
H        1.9905170        4.4989790       -3.4725880
H        3.3770230        4.9022200       -5.4509180
H        5.7694380        4.1997980       -5.4885380
H        6.7386040        3.0233270       -3.5365730
H        6.4958460        2.0586820       -1.2899320
H        5.0741700        1.4846900        0.6288900
H       -0.2817550        0.8474010       -0.5310230
H        1.3025510        1.0455230       -1.2928900
C        1.9073470       -0.3287010        0.6381780
C        2.4127660       -0.9548820        1.9164440
C        1.4839880       -1.2280930        2.9173040
C        1.9203340       -1.6057490        4.2325800
C        1.0302890       -1.7365620        5.3345250
C        1.4999240       -2.0713250        6.5851700
C        2.8795430       -2.3042890        6.7999100
C        3.7678160       -2.1830470        5.7567890
C        3.3158980       -1.8212930        4.4591490
C        4.2099050       -1.7069470        3.3689230
C        3.7975210       -1.2901980        2.1164870
C        4.7971530       -1.3433890        1.0119630
C        4.5041550       -1.9761670       -0.2073740
C        5.4797570       -2.0788860       -1.2025620
C        6.7596230       -1.5643110       -1.0060670
C        7.0602570       -0.9456780        0.2074090
C        6.0936220       -0.8405100        1.2063220
H        6.3448180       -0.3521510        2.1424340
C        8.4083530       -0.3055890        0.4063650
F        9.3699750       -0.9163630       -0.3127870
F        8.3936860        0.9979210        0.0187670
F        8.7867690       -0.3197200        1.7012460
H        7.5097680       -1.6463010       -1.7831560
C        5.1514260       -2.8082540       -2.4815580
F        3.9163670       -2.4932640       -2.9256970
F        5.1776490       -4.1488150       -2.3028820
F        6.0272290       -2.5189560       -3.4664850
H        3.5215390       -2.4110500       -0.3731770
H        5.2463880       -1.9963270        3.5205820
H        4.8301520       -2.3555640        5.9104940
H        3.2334450       -2.5744080        7.7907970
H        0.8051390       -2.1569470        7.4157410
H       -0.0283100       -1.5593660        5.1840740
H        1.0976720       -0.9167390        0.1997310
H        2.6936030       -0.2230360       -0.1071680
H        0.8158630       -3.7440350        3.0636780
H       -0.6442190       -5.7090910        3.1022490
H       -3.0932640       -5.4811720        2.6885160
H       -4.0627380       -3.2490150        2.2231930
H       -3.8198420       -0.8293010        2.0725740
C       -2.6547110        1.5247060        1.9893320
C       -2.4057530        2.5573110        2.9028810
C       -3.1085040        3.7630310        2.8327930
C       -4.0730650        3.9571950        1.8478910
C       -4.3318760        2.9276120        0.9399730
C       -3.6455880        1.7175850        1.0119310
H       -3.8595080        0.9288000        0.3014990
C       -5.2884280        3.1844030       -0.1941960
F       -4.6701030        3.8902470       -1.1856820
F       -6.3449750        3.9299250        0.1996270
F       -5.7557750        2.0572700       -0.7479590
H       -4.6157780        4.8934290        1.7870740
C       -2.8546280        4.8238210        3.8691840
F       -1.5434930        4.8817220        4.2084940
F       -3.5390760        4.5870540        5.0109830
F       -3.2148200        6.0514970        3.4378810
H       -1.6768760        2.4156690        3.6952420
O       -2.1786700        0.2989270       -1.4994370
C       -2.1170810       -0.9121460       -1.6656150
C       -2.9434790       -1.8600920       -2.3775570
C       -2.1754500       -3.1661950       -2.3862570
H       -1.6588020       -3.3429010       -3.3431100
H       -2.7879210       -4.0409310       -2.1558570
N       -1.1942610       -2.9664250       -1.2989540
C        0.0032670       -3.6393000       -1.2020080
O        1.0176350       -3.1927700       -0.6828750
O       -0.1766760       -4.8721200       -1.7146940
C        0.8692080       -5.9087610       -1.6578640
C        2.0365480       -5.4954190       -2.5563120
H        2.7966370       -6.2844940       -2.5674720
H        1.6892020       -5.3423280       -3.5838780
H        2.4998460       -4.5743170       -2.2042820
C        1.2977650       -6.1576020       -0.2083610
H        0.4213620       -6.3616110        0.4159080
H        1.8264680       -5.2972060        0.2035430
H        1.9572900       -7.0319250       -0.1702690
C        0.1483250       -7.1339660       -2.2255220
H       -0.2151240       -6.9327670       -3.2381560
H       -0.7077750       -7.4046930       -1.5995720
H        0.8344230       -7.9865550       -2.2662170
O       -1.0606110       -1.5749270       -1.0333430
C       -3.7229310       -1.4627480       -3.5659630
C       -4.2068180       -0.1498890       -3.7408920
C       -4.9478520        0.1919280       -4.8659190
C       -5.2524890       -0.7467650       -5.8634840
C       -4.7886310       -2.0521860       -5.6808010
C       -4.0412770       -2.4062550       -4.5575160
H       -3.7207380       -3.4388520       -4.4501340
H       -5.0181790       -2.8115820       -6.4257440
C       -6.0490010       -0.3543800       -7.0859330
H       -5.4678900        0.2921810       -7.7577180
H       -6.3560050       -1.2339080       -7.6617380
H       -6.9555360        0.2006030       -6.8148150
H       -5.3066920        1.2146030       -4.9690860
H       -4.0023690        0.5970970       -2.9832790
C       -8.2330390       -3.3056160        1.1046070
C       -7.9699150       -1.9572550        1.7854930
H       -8.3449670       -4.1367580        1.8090070
H       -9.1165340       -3.3119970        0.4584560
H       -8.6722830       -1.1719650        1.4856320
H       -7.9838340       -1.9976730        2.8794720
N       -6.0881760       -2.5169120        0.4562280
Cl       -4.5390350       -2.1859480       -0.7896750
C       -6.5626540       -1.5550770        1.3149220
O       -5.9729900       -0.5437590        1.6757750
C       -6.9854350       -3.5544540        0.2362970
O       -6.8194510       -4.5057200       -0.5003800
147
R_MinorCl_2_MaruakaF3_TS_Diffuse.log
C        1.5935660        0.4046890       -2.4035460
C        2.6438180       -0.4903480       -2.3134410
C        2.4348900       -1.8882730       -2.2570130
C        3.5288310       -2.7825040       -2.1009700
C        3.3218320       -4.1409440       -2.0602970
C        2.0095160       -4.6606660       -2.1684350
C        0.9296470       -3.8201420       -2.3214170
C        1.1090330       -2.4093180       -2.3791450
C        0.0250730       -1.4780090       -2.4958470
C        0.2511710       -0.1063660       -2.4163090
C       -0.9619700        0.7868710       -2.3476200
H       -0.7092070        1.8436910       -2.4129130
H       -1.6660960        0.5481230       -3.1481630
N       -1.7945710        0.6666700       -1.0456290
C       -1.1459420        1.4689440        0.1036190
C       -1.2934600        2.9627240       -0.0389950
C       -2.5285950        3.5826460        0.1538040
C       -2.6575280        4.9935710       -0.0935160
C       -3.9109020        5.6696410       -0.0945930
C       -3.9908410        7.0196780       -0.3517430
C       -2.8232030        7.7736690       -0.6191470
C       -1.5977900        7.1508920       -0.6467180
C       -1.4814390        5.7553010       -0.4031390
C       -0.2269590        5.0981540       -0.4731900
C       -0.1383210        3.7362850       -0.3175260
H        0.8216680        3.2368760       -0.3718460
H        0.6656960        5.6852180       -0.6721920
H       -0.6951300        7.7143740       -0.8688590
H       -2.9005000        8.8396620       -0.8137070
H       -4.9602390        7.5103420       -0.3544530
H       -4.8171640        5.1072520        0.0986110
C       -3.6893040        2.7468720        0.5709340
C       -4.0120260        1.6207980       -0.1856800
C       -3.1782940        1.2486490       -1.3829310
H       -3.6721650        0.4939430       -1.9981500
H       -2.9760300        2.1251810       -2.0017710
C       -5.1562010        0.8473360        0.1298600
C       -5.9422440        1.1566780        1.2118760
C       -5.5951630        2.2311600        2.0695170
C       -6.3515040        2.5140060        3.2389320
C       -5.9766850        3.5227720        4.0945930
C       -4.8190670        4.2884630        3.8177820
C       -4.0754580        4.0524530        2.6836760
C       -4.4451240        3.0327170        1.7612850
H       -3.1854100        4.6405200        2.4945130
H       -4.5099110        5.0655460        4.5110210
H       -6.5569980        3.7248220        4.9904220
H       -7.2260060        1.9041130        3.4513630
H       -6.8263350        0.5651510        1.4352480
H       -5.4151130        0.0062530       -0.5029070
H       -0.0963160        1.1734020        0.1468890
H       -1.6366530        1.1072730        1.0091940
C       -1.9079590       -0.7883790       -0.5346860
C       -2.2816260       -1.7822460       -1.6099810
C       -1.3677070       -1.9981500       -2.6374410
C       -1.7487980       -2.7329750       -3.8099360
C       -0.9108320       -2.8519180       -4.9531130
C       -1.3338290       -3.5389420       -6.0693090
C       -2.6093880       -4.1522300       -6.0983820
C       -3.4445380       -4.0558470       -5.0095460
C       -3.0433120       -3.3400630       -3.8495030
C       -3.8729350       -3.2534760       -2.7065270
C       -3.5239220       -2.5088300       -1.5947230
C       -4.3834930       -2.6227970       -0.3829750
C       -3.8078770       -2.8888510        0.8722130
C       -4.6272860       -3.0719310        1.9774420
C       -6.0153950       -3.0067930        1.8780610
C       -6.5774150       -2.7559860        0.6286030
C       -5.7837080       -2.5688120       -0.4944840
H       -6.2682150       -2.3667520       -1.4438890
H       -2.7335610       -2.9887190        1.0003710
H       -4.7922010       -3.8328010       -2.6918340
H       -4.4265710       -4.5222410       -5.0216310
H       -2.9263450       -4.6962120       -6.9837200
H       -0.6831020       -3.6112660       -6.9360930
H        0.0676670       -2.3853880       -4.9423890
H       -0.9463430       -1.0285370       -0.0774450
H       -2.6551380       -0.7383550        0.2549080
H       -0.0690570       -4.2369570       -2.3777280
H        1.8508890       -5.7347980       -2.1197500
H        4.1616210       -4.8170550       -1.9273360
H        4.5238680       -2.3658850       -1.9853590
H        3.6653520       -0.1175390       -2.2904340
C        1.9340210        1.8449180       -2.5775320
C        1.3565440        2.6002270       -3.6135860
C        1.7340610        3.9220540       -3.8044340
C        2.6929510        4.5201840       -2.9933790
C        3.2828000        3.7576300       -1.9858240
C        2.9174440        2.4370670       -1.7663900
H        3.3946430        1.8849150       -0.9654540
H        0.6466080        2.1646530       -4.3088510
O        1.8275290        1.2428760        1.1303790
C        2.0596210        0.1253730        1.5714710
C        3.0869180       -0.4084980        2.4355590
C        2.6678940       -1.8249970        2.7751970
H        2.2314190       -1.9012130        3.7832310
H        3.4743580       -2.5574540        2.6905840
N        1.6466870       -2.1151550        1.7463460
C        0.6349590       -3.0344380        1.8949890
O       -0.4554170       -2.9692830        1.3423610
O        1.0849220       -4.0240050        2.6902500
C        0.3081890       -5.2534250        2.9300510
C       -0.9448610       -4.9176930        3.7437040
H       -1.4653080       -5.8428860        4.0160750
H       -0.6678230       -4.4008070        4.6688790
H       -1.6358420       -4.2854820        3.1846340
C       -0.0145970       -5.9473530        1.6029990
H        0.9019950       -6.1030800        1.0239740
H       -0.7100860       -5.3583000        1.0039350
H       -0.4622750       -6.9269450        1.8049540
C        1.2814440       -6.0971730        3.7576880
H        1.5575640       -5.5750180        4.6792060
H        2.1949860       -6.3014920        3.1906330
H        0.8161250       -7.0515550        4.0256120
O        1.1990820       -0.8995190        1.1590110
C        3.7387770        0.4165220        3.4710770
C        3.7677070        1.8241150        3.4099870
C        4.3952820        2.5681840        4.4030580
C        5.0305860        1.9568480        5.4938540
C        5.0086970        0.5600540        5.5502530
C        4.3803450       -0.1961750        4.5618720
H        4.4077630       -1.2797350        4.6377810
H        5.4953980        0.0496380        6.3790830
C        5.7339480        2.7785020        6.5488750
H        5.1369700        3.6488280        6.8474330
H        5.9366330        2.1864950        7.4478780
H        6.6976710        3.1609800        6.1856810
H        4.3936020        3.6543970        4.3279840
H        3.2856510        2.3268130        2.5800660
C        8.5842970       -1.4233460       -0.8719580
C        8.0231050       -0.3904270       -1.8563170
H        8.8725200       -2.3671000       -1.3472110
H        9.4518290       -1.0721300       -0.3045400
H        8.5264920        0.5810220       -1.8025620
H        8.0508600       -0.7071700       -2.9038370
N        6.3193090       -0.9760520       -0.3165720
Cl        4.7337520       -0.7096750        0.8745480
C        6.5593640       -0.2012330       -1.4248320
O        5.7538210        0.5183320       -2.0025020
C        7.4283700       -1.6953500        0.1090780
O        7.4847190       -2.4269870        1.0770130
F       -4.0911370       -3.3371920        3.1794130
F       -6.7907790       -3.1813020        2.9541700
F       -7.9153530       -2.6826220        0.5330810
F        1.1826730        4.6492450       -4.7927650
F        3.0404290        5.8022660       -3.1761210
F        4.2060610        4.3471450       -1.2131480
159
R_MinorCl_3_MaruakaCF3_TS_Diffuse.log
C       -3.2547100        2.2464610        0.8722590
C       -3.2313150        2.8843140        2.0968350
C       -2.1437070        3.6891570        2.5084750
C       -2.1093420        4.2883160        3.7960680
C       -1.0478330        5.0765420        4.1742030
C        0.0273610        5.2936380        3.2793960
C        0.0166610        4.7386380        2.0192840
C       -1.0735570        3.9318380        1.5905510
C       -1.1271040        3.3108630        0.2988200
C       -2.1315580        2.3981050       -0.0069460
C       -1.9989670        1.6068520       -1.2837340
H       -2.8711230        0.9823080       -1.4737710
H       -1.8550680        2.2712890       -2.1394440
N       -0.8036440        0.6318140       -1.3294000
C       -1.0712260       -0.6532300       -0.4971310
C       -2.0704740       -1.5866570       -1.1307990
C       -1.7414800       -2.3138250       -2.2753950
C       -2.7495610       -3.1165250       -2.9152170
C       -2.5546840       -3.7375200       -4.1817780
C       -3.5491500       -4.4882450       -4.7672480
C       -4.7941640       -4.6672620       -4.1183200
C       -5.0245280       -4.0674750       -2.9026640
C       -4.0266270       -3.2697910       -2.2797240
C       -4.2675440       -2.6184330       -1.0437270
C       -3.3254870       -1.7805810       -0.4990240
H       -3.5013920       -1.3031210        0.4575190
H       -5.2123740       -2.7794250       -0.5329270
H       -5.9815830       -4.1846910       -2.4002110
H       -5.5671270       -5.2695490       -4.5876320
H       -3.3778190       -4.9451170       -5.7380620
H       -1.6094830       -3.6058850       -4.6956860
C       -0.3580990       -2.2163370       -2.8189450
C        0.1703330       -0.9583720       -3.0995050
C       -0.6379960        0.2781040       -2.8217160
H       -0.1911440        1.1624630       -3.2813840
H       -1.6568960        0.1675610       -3.1990250
C        1.4434090       -0.8328270       -3.7057730
C        2.2068930       -1.9385070       -3.9824960
C        1.7575340       -3.2304140       -3.6116940
C        2.5717770       -4.3771500       -3.8126060
C        2.1537830       -5.6206420       -3.4013360
C        0.8994740       -5.7666320       -2.7622030
C        0.0772870       -4.6787760       -2.5724010
C        0.4655060       -3.3798460       -3.0062360
H       -0.8718970       -4.8074680       -2.0662470
H        0.5853860       -6.7452300       -2.4102100
H        2.7894740       -6.4890930       -3.5497320
H        3.5436090       -4.2467660       -4.2819750
H        3.1737330       -1.8267880       -4.4638090
H        1.8093770        0.1528400       -3.9691200
H       -1.3996310       -0.3235430        0.4914740
H       -0.0907260       -1.1249000       -0.3954600
C        0.5012990        1.2313270       -0.7493120
C        0.7751060        2.6544030       -1.1756240
C       -0.0955770        3.6438800       -0.7292810
C       -0.0271390        4.9776070       -1.2575510
C       -0.9804140        5.9882830       -0.9499900
C       -0.8892730        7.2413860       -1.5140870
C        0.1618920        7.5560230       -2.4080740
C        1.0979350        6.6011490       -2.7300990
C        1.0225600        5.2951480       -2.1757370
C        1.9909600        4.3076150       -2.4738020
C        1.9052060        3.0169480       -1.9873540
C        3.0805250        2.1241820       -2.2123640
C        3.7708690        1.5747480       -1.1195040
C        4.9415540        0.8411180       -1.3263980
C        5.4390110        0.6384890       -2.6136700
C        4.7617010        1.1924380       -3.6990840
C        3.5993990        1.9390740       -3.5006080
H        3.0936410        2.3804460       -4.3542000
C        5.2419240        0.9367190       -5.1014650
F        6.5549180        0.6378580       -5.1458260
F        4.5794620       -0.1073400       -5.6680010
F        5.0341910        2.0024460       -5.9057100
H        6.3516590        0.0757010       -2.7668840
C        5.6775400        0.2541770       -0.1448960
F        6.9731090        0.0067220       -0.4418750
F        5.1362590       -0.9148210        0.2599120
F        5.6604540        1.0875690        0.9190900
H        3.4185430        1.7537010       -0.1076440
H        2.8542370        4.5934800       -3.0690520
H        1.9085020        6.8293280       -3.4176660
H        0.2235810        8.5506050       -2.8405890
H       -1.6326070        7.9957980       -1.2722690
H       -1.7949840        5.7623120       -0.2716200
H        0.3990310        1.1564930        0.3331360
H        1.2814660        0.5312230       -1.0415930
H        0.8609350        4.8898000        1.3570890
H        0.8748740        5.8956810        3.5940560
H       -1.0246730        5.5237720        5.1639320
H       -2.9330530        4.1012700        4.4801460
H       -4.0853660        2.7875680        2.7614660
C       -4.5144390        1.5512330        0.4822810
C       -5.1971250        1.9043860       -0.6910830
C       -6.4264020        1.3223440       -1.0042720
C       -7.0022230        0.3824960       -0.1495210
C       -6.3284080        0.0315870        1.0197960
C       -5.0977420        0.6075960        1.3385200
H       -4.5423170        0.2836270        2.2131850
C       -6.8816740       -1.0389360        1.9223050
F       -6.2460100       -2.2261410        1.7250890
F       -8.1954410       -1.2575370        1.7130090
F       -6.7181480       -0.7297880        3.2259370
H       -7.9560530       -0.0694990       -0.3933910
C       -7.1652180        1.7709030       -2.2380420
F       -7.9035500        2.8788090       -2.0003040
F       -8.0091020        0.8213220       -2.6924800
F       -6.3130940        2.0767860       -3.2431780
H       -4.7805630        2.6551160       -1.3556000
O        1.9134640       -1.6883720       -0.0164850
C        2.2745500       -1.3618480        1.1055210
C        2.6071630       -2.0915000        2.3062640
C        3.2814400       -1.0925150        3.2248100
H        4.3800420       -1.1302910        3.1443170
H        3.0001300       -1.1920910        4.2755040
N        2.7608350        0.1852320        2.7122550
C        3.3061140        1.4293080        2.9252890
O        3.1429260        2.3882720        2.1854430
O        3.9736730        1.4077920        4.0970440
C        4.5790200        2.6304650        4.6515980
C        5.6480360        3.1659650        3.6929130
H        5.2000880        3.5359140        2.7697850
H        6.1965920        3.9827830        4.1757340
H        6.3622860        2.3747560        3.4417380
C        3.4855720        3.6619230        4.9471010
H        3.9271110        4.5326940        5.4453660
H        2.7290950        3.2337640        5.6136000
H        2.9985440        3.9899180        4.0271180
C        5.2156740        2.1242070        5.9482050
H        4.4571030        1.6907770        6.6076520
H        5.7036720        2.9512340        6.4747120
H        5.9668620        1.3568650        5.7354790
O        2.3549480        0.0126460        1.3596830
C        3.0608620       -3.4912110        2.2785790
C        2.7721490       -4.3537600        1.2018890
C        3.2131710       -5.6722040        1.2081460
C        3.9488400       -6.1997970        2.2793840
C        4.2316530       -5.3449170        3.3492780
C        3.7974520       -4.0204740        3.3528700
H        4.0286500       -3.3970830        4.2122960
H        4.7993100       -5.7196360        4.1988130
C        4.3922530       -7.6441220        2.2867850
H        5.2052430       -7.8100370        3.0019660
H        3.5699020       -8.3167400        2.5673100
H        4.7440500       -7.9632200        1.2982910
H        2.9793630       -6.3084170        0.3560250
H        2.2100190       -3.9752500        0.3565300
C       -3.6735100       -1.9483020        4.4049870
C       -3.0989600       -2.9306340        5.4305400
H       -4.4541590       -2.3760410        3.7682840
H       -4.0900900       -1.0394820        4.8530400
H       -3.1957360       -2.5946750        6.4677630
H       -3.5394660       -3.9312560        5.3738110
N       -1.3647070       -2.2206810        3.9664000
Cl        0.4708020       -2.1205500        3.1217570
C       -1.6042850       -3.0286470        5.0752520
O       -0.7829410       -3.6960670        5.6670740
C       -2.4719210       -1.5644170        3.5257380
O       -2.5404930       -0.7779810        2.5771710
159
R_MinorCl_4_MaruakaCF3_TS_Diffuse.log
C       -1.3641810        0.1920330        2.4658120
C       -2.2857310       -0.8366120        2.5229750
C       -1.8897840       -2.1956800        2.5936860
C       -2.8552470       -3.2385920        2.5925680
C       -2.4624800       -4.5515080        2.7137760
C       -1.0912500       -4.8749550        2.8411920
C       -0.1322550       -3.8860340        2.8442230
C       -0.5012460       -2.5180270        2.7209820
C        0.4510710       -1.4491930        2.6525210
C        0.0330240       -0.1446460        2.4126090
C        1.0875480        0.8756930        2.0759750
H        0.6777440        1.8801150        1.9820560
H        1.8858340        0.8951030        2.8219620
N        1.8175800        0.6301290        0.7322730
C        0.9207360        0.9833930       -0.4779440
C        0.7119200        2.4614450       -0.6673900
C        1.7545520        3.2787680       -1.1091320
C        1.5548760        4.7017720       -1.1688730
C        2.6100620        5.6223530       -1.4287260
C        2.3785760        6.9789190       -1.4610470
C        1.0788490        7.4948280       -1.2409600
C        0.0393330        6.6374500       -0.9684060
C        0.2464530        5.2321930       -0.9088600
C       -0.8141030        4.3465230       -0.5918070
C       -0.5806030        2.9996670       -0.4513010
H       -1.4075060        2.3366590       -0.2255810
H       -1.8150990        4.7371610       -0.4369040
H       -0.9604920        7.0204110       -0.7808410
H        0.9097900        8.5673800       -1.2763930
H        3.2025790        7.6608090       -1.6522020
H        3.6142230        5.2471660       -1.5898360
C        3.0558110        2.6514690       -1.4777090
C        3.6913470        1.8196380       -0.5563650
C        3.0526470        1.5472650        0.7778870
H        3.7485280        1.0629110        1.4663060
H        2.7035490        2.4759510        1.2338980
C        4.9722580        1.2819890       -0.8354740
C        5.5969640        1.5263680       -2.0329730
C        4.9423740        2.2766270       -3.0424950
C        5.5379180        2.4689640       -4.3183700
C        4.8756910        3.1523400       -5.3106840
C        3.5800990        3.6675310       -5.0679030
C        2.9833750        3.5163410       -3.8366520
C        3.6471090        2.8358180       -2.7767100
H        1.9867250        3.9081990       -3.6722520
H        3.0486180        4.1823990       -5.8631940
H        5.3368280        3.2861900       -6.2851180
H        6.5250040        2.0504520       -4.4981570
H        6.5905280        1.1294230       -2.2197940
H        5.4742850        0.6899320       -0.0784500
H       -0.0110630        0.4367060       -0.3282620
H        1.4264580        0.5361130       -1.3354410
C        2.2183850       -0.8487040        0.5143070
C        2.7706530       -1.5369270        1.7370320
C        1.9087760       -1.7394530        2.8110090
C        2.4133560       -2.2102410        4.0706150
C        1.6093720       -2.2992920        5.2407450
C        2.1456680       -2.7284870        6.4344250
C        3.5088150       -3.0995100        6.5218870
C        4.3153580       -3.0220770        5.4103440
C        3.7952810       -2.5690030        4.1683110
C        4.6040390       -2.5006730        3.0087090
C        4.1261740       -2.0105880        1.8082940
C        5.0076920       -2.1282250        0.6118250
C        4.5669360       -2.7794760       -0.5497790
C        5.4184360       -2.9411080       -1.6457060
C        6.7264810       -2.4659040       -1.6060080
C        7.1778300       -1.8293210       -0.4485800
C        6.3337360       -1.6687380        0.6496390
H        6.7026360       -1.1709110        1.5408420
C        8.5540650       -1.2188820       -0.4227600
F        9.0771920       -1.2047850        0.8200740
F        9.4136470       -1.8722520       -1.2277840
F        8.5171390        0.0726130       -0.8471360
H        7.3840660       -2.5939450       -2.4569690
C        4.8871410       -3.6455400       -2.8696630
F        4.4672650       -4.8933270       -2.5725830
F        5.8121770       -3.7434120       -3.8436740
F        3.8220470       -2.9856470       -3.3838230
H        3.5617050       -3.1892440       -0.6065130
H        5.6190820       -2.8859480        3.0620470
H        5.3644410       -3.3016500        5.4663260
H        3.9152400       -3.4415580        7.4694040
H        1.5167320       -2.7822220        7.3183750
H        0.5643650       -2.0169870        5.1881190
H        1.3091960       -1.3372660        0.1422340
H        2.9418540       -0.8079240       -0.2993510
H        0.9154370       -4.1543230        2.9225500
H       -0.7900690       -5.9158300        2.9244450
H       -3.2038420       -5.3448720        2.6935930
H       -3.8979030       -2.9719000        2.4562300
H       -3.3492630       -0.6177450        2.5326950
C       -1.8408630        1.5957360        2.6369650
C       -1.2140960        2.4299170        3.5754200
C       -1.6746070        3.7262600        3.8101830
C       -2.7854480        4.2109540        3.1253030
C       -3.4285620        3.3827870        2.2027040
C       -2.9694900        2.0876040        1.9564310
H       -3.4726680        1.4722450        1.2184910
C       -4.5976450        3.9451140        1.4302830
F       -4.1802060        4.6613990        0.3510570
F       -5.3152330        4.8055180        2.1944820
F       -5.4341820        2.9972320        0.9907770
H       -3.1501700        5.2141710        3.3110560
C       -1.0032230        4.5660410        4.8632160
F       -1.2171440        5.8847840        4.6728640
F        0.3380140        4.3692100        4.8727020
F       -1.4467600        4.2654580        6.1047360
H       -0.3734620        2.0573910        4.1526000
O       -5.2994900       -1.4957580        1.3630040
C       -5.2141960       -1.1908560        0.1862570
C       -5.5396480       -1.8715100       -1.0576760
C       -5.5321810       -0.7915410       -2.1241020
H       -6.5376010       -0.3773110       -2.3112610
H       -5.1008060       -1.1085080       -3.0759670
N       -4.6519600        0.2014730       -1.5144970
C       -4.2621850        1.4227470       -1.9692070
O       -3.6573720        2.2527620       -1.3037180
O       -4.6150110        1.5276590       -3.2726210
C       -4.2605480        2.7187050       -4.0598930
C       -4.8409600        2.3872870       -5.4374050
H       -5.9213680        2.2240710       -5.3715070
H       -4.6564040        3.2139250       -6.1317480
H       -4.3795990        1.4816020       -5.8441330
C       -4.9440260        3.9555340       -3.4654560
H       -4.7475100        4.8258350       -4.1023070
H       -4.5807900        4.1637490       -2.4579030
H       -6.0283320        3.8044080       -3.4233470
C       -2.7375980        2.8689590       -4.1374940
H       -2.3133700        3.1052020       -3.1607690
H       -2.4847410        3.6743270       -4.8368650
H       -2.2845350        1.9422780       -4.5068620
O       -4.6602990        0.0631810       -0.1066460
C       -6.5397310       -2.9512280       -1.1276770
C       -6.9587240       -3.6735920        0.0064520
C       -7.9024530       -4.6898900       -0.1037910
C       -8.4672920       -5.0416540       -1.3374260
C       -8.0517070       -4.3238810       -2.4641220
C       -7.1088970       -3.3032540       -2.3650280
H       -6.8042400       -2.7829540       -3.2690510
H       -8.4697230       -4.5678420       -3.4389090
C       -9.4635820       -6.1719470       -1.4486110
H       -8.9601040       -7.1447040       -1.5370270
H      -10.1122730       -6.2248490       -0.5665300
H      -10.1033720       -6.0577900       -2.3306930
H       -8.2109390       -5.2229890        0.7939970
H       -6.5499480       -3.4168440        0.9762760
C        0.6464220       -3.9671240       -1.6772680
C       -0.0322670       -5.2060480       -2.2685820
H        1.1812570       -4.1594700       -0.7408260
H        1.3524940       -3.4890210       -2.3643760
H        0.3048700       -5.4558910       -3.2792530
H        0.0881540       -6.1061190       -1.6571170
N       -1.6867620       -3.5606110       -1.7790120
Cl       -3.4744410       -2.7834900       -1.3835210
C       -1.5264670       -4.8354540       -2.3113270
O       -2.4078870       -5.5499280       -2.7399780
C       -0.5148230       -3.0005290       -1.3798010
O       -0.3651660       -1.8943080       -0.8554470
147
R_MinorCl_4_MaruakaF3_TS_Diffuse.log
C        0.1550060       -3.4285510        1.0990180
C       -0.0305700       -4.4389660        0.1741290
C        0.9618650       -4.8078300       -0.7612770
C        0.7206920       -5.8243350       -1.7244760
C        1.7056600       -6.2015630       -2.6059070
C        2.9693180       -5.5640130       -2.5680150
C        3.2295970       -4.5685280       -1.6520730
C        2.2388410       -4.1654840       -0.7119240
C        2.4330380       -3.1140910        0.2468540
C        1.3923870       -2.6968890        1.0727720
C        1.6315930       -1.4657780        1.9158700
H        0.8319290       -1.2865130        2.6328700
H        2.5746830       -1.5491100        2.4608230
N        1.7413280       -0.1472170        1.1160480
C        0.3243190        0.3840280        0.7543140
C       -0.3940590        0.9989090        1.9267850
C       -0.0080930        2.2434700        2.4247500
C       -0.6604720        2.7729940        3.5910830
C       -0.2149970        3.9441920        4.2682990
C       -0.8668150        4.4106660        5.3871480
C       -2.0049350        3.7377640        5.8931540
C       -2.4504420        2.5918610        5.2789170
C       -1.7881100        2.0708260        4.1339330
C       -2.2140940        0.8666200        3.5237030
C       -1.5148320        0.3293320        2.4717810
H       -1.8714860       -0.5803950        2.0079560
H       -3.1078760        0.3684250        3.8866420
H       -3.3143250        2.0559830        5.6637920
H       -2.5161490        4.1240750        6.7705960
H       -0.5028750        5.3035700        5.8882210
H        0.6581140        4.4708610        3.9013440
C        1.1216890        2.9581010        1.7744520
C        2.3376090        2.2921530        1.6267200
C        2.4643810        0.8516520        2.0408350
H        3.5070700        0.5276300        2.0612570
H        2.0267060        0.6876100        3.0276450
C        3.4789470        2.9843640        1.1523070
C        3.4029310        4.3055000        0.7866010
C        2.1604170        4.9895760        0.8128820
C        2.0441200        6.3327760        0.3652990
C        0.8214590        6.9626050        0.3445840
C       -0.3417230        6.2657290        0.7508190
C       -0.2635670        4.9689080        1.2077240
C        0.9919500        4.3025450        1.2846250
H       -1.1730440        4.4394270        1.4673130
H       -1.3118300        6.7496320        0.6899030
H        0.7419560        7.9882010       -0.0055870
H        2.9391630        6.8472070        0.0240520
H        4.2919810        4.8338040        0.4512280
H        4.4280460        2.4636480        1.1021080
H       -0.2176190       -0.4715810        0.3490310
H        0.4708430        1.0836110       -0.0693700
C        2.4958970       -0.3173420       -0.2167700
C        3.8030310       -1.0674190       -0.0934870
C        3.7486220       -2.4065290        0.2868330
C        4.9397620       -3.1060410        0.6723560
C        4.9229940       -4.4181040        1.2216960
C        6.0915520       -5.0339410        1.6112770
C        7.3372380       -4.3777960        1.4613140
C        7.3883390       -3.1088280        0.9326460
C        6.1986640       -2.4401100        0.5368100
C        6.2282670       -1.1482730       -0.0402020
C        5.0752390       -0.4581470       -0.3680190
C        5.2138420        0.8203400       -1.1182340
C        4.4866130        1.0397850       -2.3023580
C        4.6874200        2.2066870       -3.0294200
C        5.6005990        3.1733040       -2.6133640
C        6.3284300        2.9415860       -1.4493530
C        6.1512820        1.7829390       -0.7071480
H        6.7328380        1.6535900        0.1994890
H        3.7977880        0.3029250       -2.7084130
H        7.1945310       -0.7075820       -0.2702930
H        8.3395510       -2.5959740        0.8144290
H        8.2508920       -4.8790770        1.7678730
H        6.0583940       -6.0319900        2.0387850
H        3.9743590       -4.9289620        1.3440170
H        1.7988930       -0.8332920       -0.8683230
H        2.6171000        0.6925510       -0.6010510
H        4.1971850       -4.0809640       -1.6547500
H        3.7391980       -5.8551780       -3.2774170
H        1.5118870       -6.9744210       -3.3438910
H       -0.2640620       -6.2796610       -1.7632740
H       -0.9620840       -4.9962840        0.1798800
C       -0.8986320       -3.2504670        2.1375900
C       -0.5533470       -3.2377300        3.5004940
C       -1.5480610       -3.1871950        4.4664080
C       -2.8947400       -3.1726290        4.1145860
C       -3.2322360       -3.2079420        2.7623950
C       -2.2556240       -3.2316190        1.7744120
H       -2.5643570       -3.2063410        0.7349580
H        0.4775250       -3.3159860        3.8290030
O       -4.2047140       -0.6384100        1.1648630
C       -4.1886460        0.0521950        0.1617360
C       -4.4888490       -0.2371880       -1.2373890
C       -4.5935320        1.1154440       -1.9105100
H       -5.6361170        1.4702470       -1.9692130
H       -4.1563870        1.1532480       -2.9104660
N       -3.7931280        1.9561180       -1.0131910
C       -3.7740790        3.3309040       -1.0031560
O       -3.3888980        4.0220360       -0.0770680
O       -4.1976920        3.7561250       -2.2198640
C       -4.0687200        5.1631690       -2.6243770
C       -4.6346500        5.1524850       -4.0472250
H       -5.6759470        4.8141700       -4.0459000
H       -4.5977730        6.1603790       -4.4743930
H       -4.0544560        4.4812750       -4.6885890
C       -4.9174100        6.0549480       -1.7110750
H       -4.9092920        7.0833660       -2.0906130
H       -4.5340840        6.0481270       -0.6899360
H       -5.9556910        5.7054040       -1.6990510
C       -2.5912110        5.5668570       -2.6314300
H       -2.1686850        5.5334120       -1.6259170
H       -2.4887950        6.5853390       -3.0236720
H       -2.0157500        4.8932880       -3.2754820
O       -3.7794440        1.3781960        0.2883390
C       -5.4245280       -1.3084930       -1.6296270
C       -5.7761890       -2.3687150       -0.7709910
C       -6.6579750       -3.3607540       -1.1890300
C       -7.2247890       -3.3542850       -2.4711070
C       -6.8762750       -2.3011180       -3.3232400
C       -5.9958920       -1.3013580       -2.9152740
H       -5.7431450       -0.5095460       -3.6153150
H       -7.2990210       -2.2605270       -4.3254240
C       -8.1547160       -4.4566750       -2.9213550
H       -7.5973640       -5.3460370       -3.2469240
H       -8.8228440       -4.7754430       -2.1125990
H       -8.7766430       -4.1372030       -3.7648190
H       -6.9159300       -4.1608770       -0.4970700
H       -5.3684860       -2.3979460        0.2316620
C        1.2764840       -1.2905770       -4.0539640
C        0.6691240       -2.6732460       -4.3025040
H        2.2832510       -1.3172300       -3.6012180
H        1.3361070       -0.6638720       -4.9537590
H        0.3545930       -2.8311120       -5.3396790
H        1.3272630       -3.5042270       -4.0338860
N       -0.7135000       -1.4730040       -2.7715630
Cl       -2.4222310       -0.9216600       -1.9140560
C       -0.5807380       -2.7055390       -3.4030470
O       -1.3135890       -3.6659750       -3.2654870
C        0.3244090       -0.6238900       -3.0434650
O        0.5313620        0.4789490       -2.5420450
F       -4.5292520       -3.2267980        2.4431820
F       -3.8440970       -3.1391950        5.0567230
F       -1.2247670       -3.1801130        5.7703310
F        4.0172310        2.4177420       -4.1679790
F        5.7803190        4.2943720       -3.3187060
F        7.2004140        3.8787160       -1.0439160
177
S_MajorCf00_ConstOpt.log
C        2.3896030       -1.2113990        2.6824430
C        2.9828710       -0.1758590        3.3738720
C        2.2034170        0.7696830        4.1051970
C        2.8168420        1.8722700        4.7812530
C        2.0520200        2.7570110        5.4986190
C        0.6376280        2.5934880        5.5688670
C        0.0255370        1.5434440        4.9320410
C        0.7981770        0.5924240        4.1904770
C        0.2045460       -0.5178530        3.5001800
C        0.9590810       -1.3187250        2.6557330
C        0.2614330       -2.3271660        1.7961600
H        0.9567330       -2.9546740        1.2189170
H       -0.3749950       -2.9852500        2.4104090
N       -0.6817400       -1.7035410        0.7375510
O       -0.9968000        2.7363410        2.2878930
C       -1.2746680        3.0670190        1.1533970
C       -0.7961430        4.1435390        0.2879640
C       -1.6233380        4.1287300       -0.9613830
H       -2.2953770        4.9979370       -0.9992960
H       -1.0226330        4.0874840       -1.8741140
N       -2.4221700        2.8938170       -0.8298410
C       -2.4808770        1.9044040       -1.8079430
O       -2.5968450        0.7121380       -1.5621710
O       -2.5200870        2.5061980       -2.9948290
C       -2.6652180        1.7574230       -4.2658900
C       -4.0518250        1.1119480       -4.3026680
H       -4.1496290        0.3616270       -3.5137080
H       -4.1972520        0.6182250       -5.2702140
H       -4.8346400        1.8676350       -4.1803750
C       -1.5362220        0.7401420       -4.4188450
H       -1.5805520        0.3030440       -5.4235490
H       -0.5716340        1.2327500       -4.2852060
H       -1.6343420       -0.0698670       -3.6908620
C       -2.5322670        2.8721650       -5.3057180
H       -1.5530340        3.3503460       -5.2174230
H       -2.6345520        2.4547820       -6.3130180
H       -3.3104290        3.6290620       -5.1627370
O       -2.2433740        2.3468040        0.4715750
C       -0.0665910        5.3077150        0.7417180
C        0.0195790        5.6405050        2.1085110
C        0.6621000        6.8075860        2.5081360
C        1.2607510        7.6663860        1.5765050
C        1.1895190        7.3202120        0.2174440
C        0.5365050        6.1694540       -0.1994930
H        0.5340930        5.9045850       -1.2519600
H        1.6624920        7.9603580       -0.5236190
C        1.9888120        8.9128790        2.0164250
H        1.7507020        9.7657520        1.3700410
H        3.0766520        8.7702350        1.9701270
H        1.7347230        9.1858610        3.0456950
H        0.7003330        7.0588870        3.5656730
H       -0.4300130        4.9838250        2.8443490
C        0.1449590       -1.1100310       -0.4469510
C        0.7915890       -2.2157890       -1.2310190
C        0.0507110       -3.0905370       -2.0119180
C        0.6912660       -4.2293030       -2.6128970
C       -0.0452110       -5.2693480       -3.2668590
C        0.6022200       -6.3434920       -3.8230500
C        2.0230080       -6.4421330       -3.7614450
C        2.7554240       -5.4690900       -3.1303900
C        2.1040850       -4.3447310       -2.5294250
C        2.8543670       -3.3374630       -1.8435170
C        2.2141420       -2.3140420       -1.1984370
H        2.7739150       -1.5152710       -0.6786720
H        3.9428920       -3.3996890       -1.8476520
H        3.8420070       -5.5339700       -3.0721680
H        2.5101750       -7.3021680       -4.2197100
H        0.0431930       -7.1368350       -4.3179690
H       -1.1329590       -5.1958620       -3.3112620
C       -1.3937570       -2.8283860       -2.1933350
C       -2.1902940       -2.6711110       -1.0680730
C       -1.6052300       -2.8604040        0.2991020
H       -2.3706420       -2.9474550        1.0832110
H       -0.9863100       -3.7720440        0.3186630
C       -3.5851850       -2.4180950       -1.2044720
C       -4.1580380       -2.3212540       -2.4454910
C       -3.3585890       -2.4422770       -3.6251330
C       -3.9455980       -2.3179310       -4.9256410
C       -3.1646240       -2.3885400       -6.0506760
C       -1.7564100       -2.5775460       -5.9344570
C       -1.1720830       -2.7121700       -4.7007530
C       -1.9621320       -2.6723700       -3.5053730
H       -0.0907400       -2.8401750       -4.6146690
H       -1.1548750       -2.6090650       -6.8424210
H       -3.6017260       -2.2970780       -7.0444500
H       -5.0214410       -2.1627240       -4.9989180
H       -5.2273340       -2.1379190       -2.5527670
H       -4.1895260       -2.3035870       -0.3081210
H        0.8831220       -0.4253210       -0.0077490
H       -0.5746600       -0.5357180       -1.0494750
C       -1.5327120       -0.5140920        1.2645090
C       -2.1040100       -0.7920400        2.6254940
C       -1.2300970       -0.8341870        3.7029720
C       -1.6802990       -1.2192160        5.0128280
C       -0.7876950       -1.4073030        6.1174340
C       -1.2646990       -1.7921150        7.3448930
C       -2.6596480       -2.0103500        7.5436720
C       -3.5396690       -1.8421820        6.5051390
C       -3.0655970       -1.4459270        5.2134790
C       -3.9652130       -1.2566550        4.1234750
C       -3.5108910       -0.9301160        2.8616930
C       -4.5508140       -0.6558260        1.8421240
C       -4.6740890        0.6267330        1.2765540
C       -5.7710540        0.9186630        0.4593550
C       -6.7120690       -0.0740330        0.1410240
C       -6.5697730       -1.3538480        0.6851300
C       -5.5050210       -1.6408350        1.5531340
H       -5.4168160       -2.6303410        2.0107930
C       -7.5606940       -2.4445870        0.3811170
F       -8.2755080       -2.8428070        1.4471100
F       -8.4921540       -2.1640100       -0.5428420
F       -7.0003740       -3.5804380       -0.0727750
H       -7.5503540        0.1603980       -0.5231160
C       -5.9831710        2.3085100       -0.0876060
F       -7.2641690        2.7227930       -0.0226170
F       -5.6730910        2.4404790       -1.3857110
F       -5.3124900        3.2938170        0.5229500
H       -3.9093380        1.3899610        1.4899760
H       -5.0358750       -1.3555750        4.3179740
H       -4.6081030       -2.0057860        6.6432950
H       -3.0084140       -2.3118000        8.5316500
H       -0.5866910       -1.9366030        8.1863890
H        0.2812020       -1.2404990        5.9685760
H       -0.8546860        0.3479410        1.3017210
H       -2.2803970       -0.3244790        0.4853270
H       -1.0607410        1.4370610        4.9544700
H        0.0518520        3.3242770        6.1254770
H        2.5089580        3.5999980        6.0162780
H        3.8965160        1.9993410        4.7006560
H        4.0697270       -0.0632620        3.3763800
C        3.2743510       -2.2502510        2.1053480
C        3.1320110       -3.5818400        2.5135490
C        4.0315310       -4.5571370        2.0533540
C        5.0970650       -4.2011090        1.2228980
C        5.2398030       -2.8617010        0.8218540
C        4.3271520       -1.8908060        1.2422830
H        4.3865380       -0.8356700        0.8999790
C        6.4261630       -2.4925810       -0.0302490
F        6.4101710       -1.2791580       -0.5913320
F        6.6420270       -3.3233480       -1.0676040
F        7.5887500       -2.5251080        0.6472420
H        5.8211630       -4.9509790        0.8899370
C        3.8301690       -5.9798730        2.4969840
F        4.0225900       -6.1752810        3.8129600
F        4.6125320       -6.9040670        1.9193610
F        2.5852310       -6.4465080        2.2847230
H        2.3321140       -3.8542730        3.2064370
C        5.2562190        4.6851560        0.9842870
C        4.4912050        4.9260310        2.1263380
C        3.3402050        4.1726980        2.3706460
C        2.9475180        3.1746490        1.4802250
C        3.7295530        2.9369860        0.3478900
C        4.8758300        3.6878650        0.0860500
H        5.4557430        3.4782520       -0.8054220
S        3.3162260        1.5914080       -0.7729580
O        3.0107360        0.4213070        0.0978020
O        4.4626890        1.4411720       -1.6876760
N        1.9117300        1.9160470       -1.5774410
F        0.6153970        2.7725360       -0.4408630
S        1.9354910        3.0640050       -2.7948560
O        2.6224460        4.3122320       -2.4146720
O        0.5388310        3.1607460       -3.2663290
C        2.8772570        2.3320590       -4.1497260
C        3.8709550        3.0925170       -4.7625070
C        4.5543600        2.5624750       -5.8581140
C        4.2449720        1.2850020       -6.3271200
C        3.2494120        0.5304110       -5.7000550
C        2.5590320        1.0522620       -4.6080640
H        1.7951220        0.4699340       -4.1023630
H        3.0140770       -0.4679430       -6.0599160
H        4.7823390        0.8735860       -7.1776500
H        5.3323420        3.1472400       -6.3416260
H        4.1010830        4.0781500       -4.3737170
H        2.0433010        2.6023670        1.6521480
H        2.7345220        4.3695430        3.2506490
H        4.7897360        5.7030780        2.8259520
H        6.1495250        5.2731820        0.7892170
177
S_MajorCf02_B3LYP_TS.log
C        3.5950990       -0.3125860        2.1238200
C        3.7227150        0.6193710        3.1340350
C        2.7328510        0.7564790        4.1507810
C        2.8409360        1.7635880        5.1624630
C        1.8624120        1.8933530        6.1150240
C        0.7259890        1.0321590        6.1011350
C        0.6053380        0.0531910        5.1478340
C        1.6218990       -0.1251530        4.1537400
C        1.5479670       -1.1404530        3.1395110
C        2.4571830       -1.1834130        2.0913340
C        2.2539180       -2.2127260        1.0205510
H        3.0877400       -2.2613350        0.3046850
H        2.1266400       -3.2118390        1.4691230
N        0.9971620       -1.9744810        0.1482230
O        2.3113390        2.0328140        0.2065390
C        1.4384650        2.5331230        0.8974530
C        0.9118610        3.8958720        0.9686810
C        0.0265610        3.9773550        2.1715580
H        0.4627960        4.6109820        2.9567490
H       -0.9776640        4.3342090        1.9226190
N       -0.0329160        2.5827510        2.6452220
C       -1.2083070        1.9269750        3.0092110
O       -1.3834800        0.7272250        2.8994030
O       -1.9999520        2.8273940        3.5989630
C       -3.3060630        2.4592340        4.1902790
C       -3.8756140        3.8235000        4.5809530
H       -3.9918220        4.4466650        3.6891860
H       -3.2141580        4.3371300        5.2872800
H       -4.8563680        3.6976310        5.0524440
C       -3.0489840        1.5820770        5.4200490
H       -2.5948920        0.6319580        5.1300430
H       -2.3886500        2.0950720        6.1280770
H       -3.9982950        1.3745090        5.9273320
C       -4.2026240        1.7736910        3.1587360
H       -5.1983210        1.6327360        3.5977360
H       -4.3014170        2.3969610        2.2669090
H       -3.8034400        0.8049960        2.8646800
O        0.8285580        1.7650890        1.8583300
C        1.4876500        5.0457350        0.3123990
C        2.4852570        4.9191760       -0.6811110
C        3.0207810        6.0464160       -1.2884420
C        2.5950900        7.3399480       -0.9443360
C        1.5937700        7.4637300        0.0294900
C        1.0473860        6.3446250        0.6461320
H        0.2600100        6.4772520        1.3815680
H        1.2326310        8.4522780        0.3029600
C        3.2116360        8.5567630       -1.5892710
H        4.1508060        8.8358550       -1.0919860
H        2.5443060        9.4229970       -1.5346590
H        3.4491520        8.3749390       -2.6434240
H        3.7866490        5.9238060       -2.0517950
H        2.8207400        3.9299330       -0.9657110
C        1.3021910       -0.8579660       -0.8962720
C        2.2344390       -1.3653130       -1.9617240
C        1.8213910       -2.2921270       -2.9061070
C        2.7707170       -2.8561320       -3.8281900
C        2.4400470       -3.9381240       -4.7061790
C        3.3773940       -4.4558520       -5.5642410
C        4.6992280       -3.9238570       -5.5972620
C        5.0499260       -2.8942610       -4.7610310
C        4.0940730       -2.3426520       -3.8498330
C        4.4491700       -1.2791080       -2.9605480
C        3.5472080       -0.8132190       -2.0415840
H        3.7937780        0.0210740       -1.3826340
H        5.4474170       -0.8470270       -3.0332320
H        6.0583200       -2.4816090       -4.7735390
H        5.4202720       -4.3511550       -6.2935890
H        3.1274230       -5.2803060       -6.2315420
H        1.4287590       -4.3482140       -4.6794820
C        0.4003400       -2.7006200       -2.9175960
C       -0.1546490       -3.1974850       -1.7476760
C        0.6870230       -3.3326740       -0.5132120
H        0.2081940       -3.9460970        0.2631990
H        1.6604520       -3.7864950       -0.7621250
C       -1.5056150       -3.6466060       -1.7342330
C       -2.2820370       -3.5610720       -2.8601680
C       -1.7558120       -2.9969280       -4.0644720
C       -2.5663660       -2.8798800       -5.2388470
C       -2.0606210       -2.3064060       -6.3776220
C       -0.7264140       -1.8045830       -6.3960480
C        0.0736910       -1.9135510       -5.2870310
C       -0.4115000       -2.5397920       -4.0932200
H        1.0886130       -1.5109300       -5.2961840
H       -0.3580830       -1.3276610       -7.3039480
H       -2.6682410       -2.2171390       -7.2776260
H       -3.5926950       -3.2451050       -5.2032130
H       -3.3157630       -3.9098990       -2.8523020
H       -1.9094510       -4.0705530       -0.8185110
H        1.7306800       -0.0220140       -0.3257990
H        0.3349880       -0.5395890       -1.3091030
C       -0.2524250       -1.4874120        0.9515020
C       -0.4463860       -2.2982390        2.2036920
C        0.4847420       -2.1698500        3.2270360
C        0.4509710       -3.0207300        4.3851880
C        1.4954220       -3.0447440        5.3663380
C        1.4152750       -3.8778160        6.4530810
C        0.2880570       -4.7340620        6.6282400
C       -0.7238160       -4.7400990        5.7030200
C       -0.6571070       -3.8868880        4.5543280
C       -1.6891640       -3.8831580        3.5733980
C       -1.5957620       -3.1281030        2.4187230
C       -2.7647670       -3.2278110        1.5115790
C       -3.5747360       -2.1191180        1.2027190
C       -4.7925230       -2.3296290        0.5437900
C       -5.1752200       -3.6124150        0.1192890
C       -4.3388240       -4.7009280        0.3809810
C       -3.1498410       -4.5139270        1.0989160
H       -2.5189840       -5.3721880        1.3471790
C       -4.6988430       -6.0906290       -0.0646230
F       -5.7959040       -6.2102920       -0.8275560
F       -3.7422200       -6.6931740       -0.7954830
F       -4.9167660       -6.9508560        0.9453010
H       -6.1266390       -3.7531590       -0.4042560
C       -5.7747770       -1.2074340        0.3073780
F       -6.9356650       -1.4132360        0.9693370
F       -6.1677190       -1.1007970       -0.9748810
F       -5.4222600        0.0247930        0.6610530
H       -3.2565010       -1.0942300        1.4767270
H       -2.5767290       -4.4924020        3.7642370
H       -1.5904260       -5.3898590        5.8222630
H        0.2500400       -5.3786800        7.5063240
H        2.2090670       -3.8987220        7.1997460
H        2.3588950       -2.3900720        5.2365870
H       -0.0887480       -0.4295840        1.1943630
H       -1.0894120       -1.5550750        0.2456750
H       -0.2839060       -0.5811320        5.1098080
H       -0.0499680        1.1765450        6.8522990
H        1.9293150        2.6606890        6.8860050
H        3.7033600        2.4283740        5.1497640
H        4.5926570        1.2789520        3.1718740
C        4.7170890       -0.3904970        1.1600750
C        5.4678100       -1.5645300        1.0324690
C        6.5878110       -1.5901720        0.1857650
C        6.9845380       -0.4397410       -0.5009530
C        6.2339530        0.7400300       -0.3596450
C        5.0974720        0.7669420        0.4523790
H        4.4701550        1.6702590        0.5423570
C        6.6903890        1.9690580       -1.1016730
F        6.6924280        1.8246560       -2.4385980
F        7.9520080        2.3362830       -0.8158250
F        5.9806250        3.0876640       -0.9006410
H        7.8727500       -0.4468720       -1.1406860
C        7.3588610       -2.8767560        0.0569440
F        6.5917510       -3.9493960       -0.2092490
F        8.0248480       -3.2257290        1.1702830
F        8.2950880       -2.9150220       -0.9034510
H        5.1888700       -2.4509900        1.6085340
C       -3.7597670        0.4392810       -5.0821080
C       -5.1364220        0.6686620       -5.0538060
C       -5.7564220        1.0494370       -3.8612300
C       -5.0095420        1.2026080       -2.6935550
C       -3.6323180        0.9680740       -2.7347670
C       -3.0002130        0.5864960       -3.9208860
H       -1.9306640        0.4026970       -3.9204610
S       -2.6296160        1.1544040       -1.2468720
O       -1.3316950        0.5225840       -1.5554950
O       -3.3854070        0.5735850       -0.1137110
N       -2.3108860        2.7639480       -1.1300460
F       -0.6196370        3.1352990       -0.2441550
S       -3.3709590        3.8412070       -0.4446160
O       -2.9912540        4.1830470        0.9436380
O       -4.7848070        3.4687630       -0.6526360
C       -3.0353710        5.2838380       -1.4672840
C       -1.7264570        5.6133110       -1.8271120
C       -1.5068710        6.7687170       -2.5762980
C       -2.5796390        7.5809090       -2.9550090
C       -3.8820470        7.2358460       -2.5897730
C       -4.1173660        6.0799150       -1.8430790
H       -5.1230050        5.7837130       -1.5639770
H       -4.7181520        7.8614650       -2.8913460
H       -2.4006750        8.4791880       -3.5408000
H       -0.4929380        7.0323270       -2.8650890
H       -0.9144990        4.9579670       -1.5345030
H       -5.4754240        1.5270360       -1.7717970
H       -6.8277610        1.2301640       -3.8371300
H       -5.7258300        0.5536790       -5.9597430
H       -3.2724420        0.1413180       -6.0072640
177
S_MajorCf04_B3LYP_TS.log
C       -3.5707570        1.0899820        1.4143620
C       -3.8874370        0.4682550        2.6026940
C       -3.0226070        0.5539660        3.7360780
C       -3.3127670       -0.1549920        4.9446730
C       -2.4758040       -0.0494000        6.0270830
C       -1.3103860        0.7679010        5.9581140
C       -1.0143180        1.4643620        4.8130560
C       -1.8712760        1.3802680        3.6690580
C       -1.5910750        2.0726470        2.4400870
C       -2.3396340        1.8209410        1.2997410
C       -1.8762630        2.3705780       -0.0136410
H       -2.5709350        2.1498010       -0.8383150
H       -1.7351060        3.4623190        0.0431000
N       -0.5224690        1.7923200       -0.4782010
O        0.5030640       -2.3333360       -2.8273580
C       -0.0031850       -3.0347300       -1.9817250
C        0.4526480       -4.2850350       -1.3417940
C       -0.6469980       -4.7688050       -0.4482690
H       -1.0150300       -5.7592640       -0.7436910
H       -0.3338440       -4.7784140        0.5994810
N       -1.7105060       -3.7735030       -0.6616870
C       -2.6255260       -3.3619660        0.2898860
O       -3.1658280       -2.2669650        0.2911250
O       -2.8822700       -4.4113730        1.0835890
C       -3.9024110       -4.3543710        2.1479330
C       -5.2841710       -4.1737260        1.5121530
H       -6.0590430       -4.2535840        2.2835080
H       -5.4695210       -4.9565480        0.7668550
H       -5.3703450       -3.2012110        1.0279970
C       -3.5701830       -3.2504800        3.1552310
H       -2.5486090       -3.3737850        3.5239080
H       -3.6468220       -2.2631150        2.6984910
H       -4.2667200       -3.3147950        3.9992760
C       -3.7729560       -5.7348740        2.7941380
H       -3.9653430       -6.5268320        2.0620120
H       -2.7658160       -5.8735870        3.1995120
H       -4.4950130       -5.8367360        3.6112900
O       -1.2476670       -2.7149630       -1.4854600
C        1.5237160       -5.1181010       -1.8311700
C        2.3728370       -4.6991990       -2.8802510
C        3.3863880       -5.5317760       -3.3384700
C        3.6052810       -6.7999070       -2.7779910
C        2.7709390       -7.2075870       -1.7251460
C        1.7511420       -6.3896830       -1.2600880
H        1.1341350       -6.7297620       -0.4341030
H        2.9292650       -8.1790820       -1.2630650
C        4.6888000       -7.7084210       -3.3035360
H        5.4931760       -7.1395500       -3.7810730
H        4.2905820       -8.4037820       -4.0551660
H        5.1272360       -8.3145240       -2.5034440
H        4.0260530       -5.1908550       -4.1493780
H        2.2227720       -3.7198630       -3.3195560
C       -0.7006630        0.3120100       -0.9354700
C       -1.4296820        0.2436340       -2.2451860
C       -0.8287180        0.6576360       -3.4240500
C       -1.5893670        0.6936090       -4.6441230
C       -1.0742020        1.2566970       -5.8560890
C       -1.8355740        1.2809730       -6.9972690
C       -3.1556500        0.7434390       -6.9964310
C       -3.6812170        0.2058960       -5.8489790
C       -2.9116650        0.1764710       -4.6421900
C       -3.4527020       -0.3717240       -3.4360030
C       -2.7342570       -0.3333910       -2.2710230
H       -3.1146290       -0.7995130       -1.3507350
H       -4.4408400       -0.8293020       -3.4686190
H       -4.6892610       -0.2070910       -5.8345530
H       -3.7339460        0.7701290       -7.9192090
H       -1.4449650        1.7099140       -7.9192100
H       -0.0640110        1.6698360       -5.8573320
C        0.5882160        1.0843990       -3.3903200
C        0.9585560        2.0939860       -2.5144470
C       -0.0610730        2.7266810       -1.6162700
H        0.3126310        3.6346540       -1.1221980
H       -0.9648750        2.9883820       -2.1901820
C        2.2940050        2.5898230       -2.5179650
C        3.2378630        2.0472850       -3.3498620
C        2.9070500        0.9498970       -4.2058380
C        3.8959120        0.3451420       -5.0452300
C        3.5750320       -0.7351050       -5.8279970
C        2.2569900       -1.2762930       -5.7998130
C        1.2884950       -0.7081100       -5.0113030
C        1.5796250        0.4448170       -4.2120780
H        0.2893320       -1.1501010       -4.9488900
H        2.0363780       -2.1543610       -6.4048660
H        4.3208030       -1.2019060       -6.4700780
H        4.9058400        0.7526000       -5.0389580
H        4.2580460        2.4317920       -3.3617310
H        2.5504160        3.4165880       -1.8598030
H       -1.2364460       -0.1927940       -0.1218630
H        0.3109640       -0.1115170       -1.0093580
C        0.5675050        1.7341130        0.6297250
C        0.5468380        2.9511300        1.5095300
C       -0.5161270        3.0950580        2.3919270
C       -0.6251440        4.2467590        3.2459880
C       -1.7752720        4.5104950        4.0595620
C       -1.8225630        5.6164750        4.8694930
C       -0.7256770        6.5266550        4.9175040
C        0.3824320        6.3116100        4.1393380
C        0.4493610        5.1708370        3.2751950
C        1.5773460        4.9519240        2.4331090
C        1.6283630        3.8916950        1.5485680
C        2.8415480        3.8127060        0.6996200
C        3.6830470        2.6883900        0.6899640
C        4.8859550        2.7315250       -0.0300540
C        5.2423780        3.8696170       -0.7638940
C        4.3871950        4.9804800       -0.7703210
C        3.1970900        4.9581410       -0.0353430
H        2.5333390        5.8267790       -0.0232950
C        4.7838580        6.1900590       -1.5708720
F        5.9167630        6.7787160       -1.1527830
F        5.0125600        5.9349250       -2.8713050
F        3.8963830        7.1981170       -1.6021350
H        6.1788610        3.9004420       -1.3298760
C        5.8023450        1.5330160       -0.0230700
F        5.4485280        0.5667520       -0.8807690
F        5.9244210        0.9198840        1.1616170
F        7.0805490        1.8002160       -0.3609650
H        3.3900550        1.7614690        1.2329550
H        2.4153830        5.6493900        2.5085340
H        1.2267790        7.0000200        4.1623720
H       -0.7886090        7.3904860        5.5790630
H       -2.6967510        5.8172890        5.4887320
H       -2.6182330        3.8179060        4.0259870
H        0.3755340        0.8235210        1.2177470
H        1.5103460        1.5870950        0.0933090
H       -0.1075980        2.0688870        4.7486000
H       -0.6509680        0.8135470        6.8247820
H       -2.6791680       -0.5948170        6.9482670
H       -4.1978680       -0.7879900        4.9807680
H       -4.8162100       -0.0966710        2.7033220
C       -4.5900920        1.0893130        0.3389670
C       -5.0467320        2.3090140       -0.1810900
C       -6.0611050        2.3257660       -1.1495820
C       -6.6532070        1.1338010       -1.5797360
C       -6.2074430       -0.0832070       -1.0434740
C       -5.1787680       -0.1115320       -0.0942630
H       -4.8100330       -1.0687070        0.3184570
C       -6.8632830       -1.3764600       -1.4510690
F       -6.0221440       -2.3920300       -1.6997960
F       -7.6224810       -1.3246730       -2.5590470
F       -7.6976050       -1.8666030       -0.5172720
H       -7.4587960        1.1511600       -2.3196840
C       -6.5053500        3.6563430       -1.6948560
F       -5.4984630        4.4147230       -2.1661710
F       -7.1024530        4.4460090       -0.7859340
F       -7.3777540        3.6247260       -2.7133500
H       -4.6202030        3.2462670        0.1872750
C        1.5182420       -1.4092680        6.6253660
C        1.4236440       -2.6782440        7.2013050
C        1.0733340       -3.7789320        6.4163550
C        0.8176690       -3.6140490        5.0548300
C        0.9160800       -2.3403830        4.4911720
C        1.2671870       -1.2341250        5.2645200
H        1.3511010       -0.2597180        4.7996500
S        0.5714900       -2.1467310        2.7252280
O        0.0521110       -0.7677350        2.5506090
O       -0.3323230       -3.2653650        2.3901640
N        1.9782530       -2.4211400        1.9275590
F        1.3022640       -3.0241250        0.1059020
S        3.1307180       -1.2412930        1.8811930
O        3.4788130       -0.7256690        3.2258150
O        2.8643810       -0.1771520        0.8744700
C        4.5142040       -2.2140210        1.2852830
C        5.7100390       -2.1619440        2.0007930
C        6.8214590       -2.8525940        1.5138390
C        6.7267750       -3.5839520        0.3289040
C        5.5177380       -3.6324530       -0.3715130
C        4.4010300       -2.9435450        0.0991330
H        3.4441040       -2.9902090       -0.4080150
H        5.4391630       -4.2109120       -1.2880630
H        7.5943910       -4.1204400       -0.0476220
H        7.7596770       -2.8180550        2.0615960
H        5.7551810       -1.5927790        2.9228640
H        0.5345060       -4.4541990        4.4302060
H        0.9985140       -4.7669820        6.8632220
H        1.6254470       -2.8099350        8.2613390
H        1.7987200       -0.5546040        7.2347320
159
S_MajorCl_1_MaruakaCF3_TS_Diffuse.log
C        2.8090900       -0.4857900        2.5640400
C        3.0625430        0.5217560        3.4726890
C        2.0473330        1.0829210        4.2801090
C        2.3148630        2.1633750        5.1623450
C        1.3140370        2.7000550        5.9374010
C        0.0009840        2.1775350        5.8579140
C       -0.2846410        1.1189410        5.0254210
C        0.7301990        0.5305130        4.2216490
C        0.4865760       -0.5634660        3.3273030
C        1.4721340       -0.9907640        2.4435850
C        1.0939650       -2.0231160        1.4106830
H        1.9527480       -2.3566770        0.8294150
H        0.6429380       -2.8953630        1.8907190
N        0.0621070       -1.5749720        0.3516100
O        2.5988680        1.7424970        0.1246490
C        1.8602440        2.6742880        0.4217350
C        1.6371950        3.9819750       -0.1462340
C        0.8989740        4.7560020        0.9267490
H        1.5833360        5.3421590        1.5586330
H        0.1177960        5.4176710        0.5531030
N        0.2763610        3.6872710        1.7356270
C       -1.1006430        3.4776050        1.7559570
O       -1.6425530        2.3855340        1.7898620
O       -1.6871020        4.6848950        1.8650920
C       -3.1419060        4.8769210        1.7143690
C       -3.8992760        4.1071680        2.8014010
H       -3.8083100        3.0298230        2.6637340
H       -4.9600130        4.3797680        2.7660790
H       -3.5120230        4.3691100        3.7924030
C       -3.5533870        4.4738010        0.2987930
H       -4.6281330        4.6370560        0.1661800
H       -3.0168450        5.0663740       -0.4486260
H       -3.3430000        3.4201330        0.1152600
C       -3.2962900        6.3859050        1.9206150
H       -2.7138370        6.9380450        1.1766930
H       -4.3485550        6.6703710        1.8154310
H       -2.9546610        6.6794820        2.9187970
O        1.0100760        2.4860740        1.5181640
C        2.6282850        4.6595370       -0.9975470
C        3.6164990        3.9578340       -1.7168190
C        4.5291760        4.6332500       -2.5199930
C        4.5046650        6.0290780       -2.6519440
C        3.5164770        6.7250750       -1.9480580
C        2.5982740        6.0588830       -1.1387810
H        1.8360870        6.6392150       -0.6260910
H        3.4578890        7.8081720       -2.0366330
C        5.5190690        6.7519880       -3.5068990
H        6.4635440        6.9099040       -2.9674870
H        5.1532140        7.7372830       -3.8156410
H        5.7589140        6.1835280       -4.4129300
H        5.2794560        4.0603000       -3.0621660
H        3.6619440        2.8784240       -1.6373100
C        0.7126290       -0.6922620       -0.7437030
C        1.5933250       -1.4547480       -1.7002980
C        1.0542060       -2.3400230       -2.6344740
C        1.9394780       -3.1199810       -3.4592910
C        1.4858680       -4.1816270       -4.2930430
C        2.3659270       -4.9116110       -5.0598910
C        3.7505970       -4.6194840       -5.0436110
C        4.2275670       -3.6145200       -4.2355220
C        3.3489380       -2.8556500       -3.4155740
C        3.8377870       -1.8467120       -2.5479780
C        2.9865040       -1.1877720       -1.6955940
H        3.3616310       -0.4130240       -1.0381670
H        4.8970300       -1.6073630       -2.5515390
H        5.2908400       -3.3902040       -4.2002400
H        4.4330040       -5.1975530       -5.6605650
H        1.9942670       -5.7221690       -5.6807960
H        0.4296920       -4.4240960       -4.3132860
C       -0.4255110       -2.4757460       -2.7330880
C       -1.1586480       -2.7569300       -1.5831410
C       -0.4661000       -2.8888790       -0.2557280
H       -1.1277540       -3.3156180        0.5012810
H        0.4149050       -3.5283250       -0.3453590
C       -2.5507210       -3.0020520       -1.6616640
C       -3.2196990       -2.9174200       -2.8559890
C       -2.5351830       -2.5188540       -4.0311970
C       -3.2262460       -2.3424840       -5.2601630
C       -2.5674960       -1.9027790       -6.3845350
C       -1.1834130       -1.6134030       -6.3210940
C       -0.4810550       -1.7974090       -5.1511840
C       -1.1230670       -2.2749710       -3.9744140
H        0.5744850       -1.5559600       -5.1176740
H       -0.6713130       -1.2365890       -7.2020700
H       -3.1074020       -1.7635300       -7.3171560
H       -4.2936160       -2.5479290       -5.2887230
H       -4.2831240       -3.1336180       -2.9026490
H       -3.0874410       -3.2860690       -0.7639930
H        1.2838490        0.0670380       -0.2079010
H       -0.1192020       -0.2044570       -1.2614100
C       -1.0801770       -0.7130430        0.9417850
C       -1.6507060       -1.2616940        2.2302780
C       -0.8311290       -1.2660220        3.3571390
C       -1.2227710       -1.9661770        4.5500100
C       -0.3613840       -2.1432160        5.6692440
C       -0.7754980       -2.8498210        6.7763740
C       -2.0739390       -3.4104640        6.8322970
C       -2.9292960       -3.2652020        5.7655240
C       -2.5235520       -2.5567060        4.6024400
C       -3.3908990       -2.3908340        3.4988860
C       -2.9949090       -1.7613160        2.3328830
C       -4.0556090       -1.5358980        1.3079710
C       -4.3439890       -0.2508960        0.8242830
C       -5.4465830       -0.0452040       -0.0111870
C       -6.2566920       -1.1080630       -0.4036330
C       -5.9644370       -2.3898910        0.0619120
C       -4.8871120       -2.5987490        0.9202990
H       -4.6863540       -3.5984550        1.2922420
C       -6.7721980       -3.5658360       -0.4175120
F       -6.8572290       -4.5339190        0.5196920
F       -8.0267520       -3.2133890       -0.7612890
F       -6.2067490       -4.1346890       -1.5143900
H       -7.1099360       -0.9388640       -1.0484020
C       -5.7774960        1.3571340       -0.4551280
F       -6.9368510        1.4143360       -1.1422980
F       -4.8134670        1.8693110       -1.2544970
F       -5.8920680        2.1891100        0.6043040
H       -3.7321440        0.5940560        1.1302240
H       -4.4150260       -2.7422280        3.5917940
H       -3.9269950       -3.6962660        5.7917780
H       -2.3882690       -3.9590190        7.7156660
H       -0.0978580       -2.9798730        7.6154330
H        0.6377120       -1.7248600        5.6425750
H       -0.6626760        0.2852920        1.0935230
H       -1.8123860       -0.6430370        0.1383970
H       -1.2996120        0.7452030        4.9589640
H       -0.7910740        2.6230650        6.4531420
H        1.5237820        3.5340270        6.6012250
H        3.3232650        2.5674260        5.2004720
H        4.0780010        0.8922500        3.5838700
C        3.9790350       -1.0776580        1.8542220
C        4.2841020       -2.4394490        1.9896690
C        5.4332620       -2.9769510        1.4070950
C        6.3038010       -2.1636720        0.6838020
C        6.0085430       -0.8066080        0.5505020
C        4.8605320       -0.2629080        1.1283680
H        4.6170980        0.7850860        0.9888000
C        6.8899570        0.0722300       -0.2980090
F        6.3978620        0.1818770       -1.5596470
F        8.1418350       -0.4221080       -0.4075410
F        6.9820240        1.3211680        0.1960160
H        7.2022460       -2.5771290        0.2419130
C        5.7023990       -4.4533210        1.5364140
F        5.3499560       -4.9179930        2.7567910
F        7.0043650       -4.7500080        1.3463780
F        4.9940290       -5.1659690        0.6297210
H        3.6420900       -3.0804920        2.5862140
C       -3.5018300        3.1189130       -4.1124440
C       -3.2267010        1.6237880       -3.9186590
H       -3.4515860        3.4604760       -5.1506030
H       -4.4755690        3.4240790       -3.7143250
H       -4.0887990        1.0458550       -3.5780370
H       -2.8414010        1.1347020       -4.8203810
N       -1.6738970        2.8491850       -2.6234890
Cl       -0.1017880        3.3117890       -1.4720190
C       -2.1269960        1.5782580       -2.8475430
O       -1.7348190        0.5475940       -2.3070190
C       -2.4063110        3.8209120       -3.2895110
O       -2.2395060        5.0230950       -3.2161620
147
S_MajorCl_1_MaruakaF3_TS_Diffuse.log
C        2.4591850       -2.1259560       -2.1833090
C        2.3979180       -3.4916220       -1.9893540
C        1.1937330       -4.2198720       -2.1084520
C        1.1467480       -5.6144450       -1.8441270
C       -0.0325320       -6.3108660       -1.9620840
C       -1.2161520       -5.6348970       -2.3431080
C       -1.1992910       -4.2851950       -2.6148340
C        0.0074810       -3.5375760       -2.5219840
C        0.0847120       -2.1272360       -2.7798120
C        1.2579830       -1.4224630       -2.5262000
C        1.2192900        0.0791320       -2.6641960
H        2.2046710        0.5307870       -2.5606720
H        0.8126530        0.3572960       -3.6400070
N        0.3413100        0.8250650       -1.6382740
O        2.1896520       -1.6256640        1.1312760
C        1.2643750       -2.2721150        1.6316980
C        0.9154800       -2.6153130        2.9900910
C       -0.0744180       -3.7509460        2.8597070
H        0.4190480       -4.7339320        2.8986030
H       -0.8863270       -3.7395550        3.5892520
N       -0.6449390       -3.5413540        1.5161230
C       -1.9539150       -3.1055430        1.3242260
O       -2.3160740       -2.3507560        0.4382400
O       -2.7311250       -3.7815590        2.1920250
C       -4.1832500       -3.5566750        2.3146060
C       -4.8781000       -3.8994680        0.9952370
H       -4.5891220       -3.2062700        0.2047330
H       -5.9640500       -3.8498890        1.1318720
H       -4.6205510       -4.9167540        0.6821740
C       -4.4518370       -2.1235990        2.7690820
H       -5.5241500       -1.9995860        2.9571960
H       -3.9128850       -1.8995210        3.6937270
H       -4.1513730       -1.4016880        2.0099020
C       -4.5766600       -4.5524080        3.4091380
H       -4.0487310       -4.3290810        4.3409360
H       -5.6529440       -4.4921020        3.5998120
H       -4.3337090       -5.5761600        3.1081000
O        0.3014090       -2.7958690        0.7581460
C        1.8872030       -2.5941330        4.0907140
C        3.0343050       -1.7756000        4.0654030
C        3.9228920       -1.7629880        5.1336870
C        3.7184290       -2.5551240        6.2724880
C        2.5719380       -3.3554250        6.3039650
C        1.6756000       -3.3773160        5.2385490
H        0.7874430       -3.9985310        5.3144150
H        2.3717010       -3.9707800        7.1785340
C        4.7108920       -2.5570720        7.4101980
H        5.5088190       -3.2956270        7.2467430
H        4.2303270       -2.8056550        8.3633880
H        5.1962680       -1.5813960        7.5214390
H        4.7986870       -1.1189030        5.0840140
H        3.2179200       -1.1498170        3.2004270
C        1.0645510        0.9875260       -0.2777120
C        2.1783880        1.9980660       -0.2961700
C        1.9103680        3.3654490       -0.3901040
C        3.0059480        4.2898090       -0.5176510
C        2.8225620        5.6715600       -0.8080080
C        3.8981060        6.5215400       -0.9358080
C        5.2197040        6.0416860       -0.7744250
C        5.4365710        4.7095170       -0.5136520
C        4.3495480        3.8014220       -0.3956560
C        4.5663980        2.4181940       -0.1730570
C        3.5109170        1.5409710       -0.1507550
H        3.6775560        0.4837340        0.0161010
H        5.5831800        2.0580160       -0.0393720
H        6.4472820        4.3238510       -0.4050020
H        6.0590830        6.7252550       -0.8697010
H        3.7305510        7.5701030       -1.1656060
H        1.8178730        6.0553140       -0.9419390
C        0.4932790        3.8263390       -0.3986950
C       -0.3907480        3.2717620       -1.3198870
C        0.0727670        2.2030940       -2.2696550
H       -0.6605500        2.0255870       -3.0591590
H        1.0206110        2.4857530       -2.7335300
C       -1.7167560        3.7556350       -1.4253310
C       -2.1781140        4.7411120       -0.5906130
C       -1.3486360        5.2577530        0.4351730
C       -1.8365540        6.2193420        1.3607960
C       -1.0437440        6.6778700        2.3866280
C        0.2740020        6.1831970        2.5328050
C        0.7827890        5.2668830        1.6399740
C        0.0013810        4.7875380        0.5515800
H        1.7881030        4.8874090        1.7777410
H        0.8874560        6.5234520        3.3621830
H       -1.4295880        7.4073440        3.0934880
H       -2.8578880        6.5748660        1.2490300
H       -3.1929830        5.1169660       -0.6921560
H       -2.3683750        3.3447760       -2.1876880
H        1.4141730       -0.0167530       -0.0064570
H        0.2716570        1.2660690        0.4257400
C       -0.9744430        0.0777560       -1.3123070
C       -1.7153660       -0.4176090       -2.5327420
C       -1.1189920       -1.4119950       -3.3030630
C       -1.6549510       -1.7588580       -4.5877100
C       -0.9964290       -2.6378880       -5.4911840
C       -1.5358460       -2.9163400       -6.7268460
C       -2.7676220       -2.3421650       -7.1223320
C       -3.4288530       -1.4845590       -6.2745750
C       -2.8879060       -1.1624470       -5.0007060
C       -3.5589010       -0.2920370       -4.1100720
C       -3.0131300        0.0880100       -2.8990860
C       -3.8424540        0.9185210       -1.9807980
C       -3.9870330        0.5650490       -0.6286760
C       -4.7795960        1.3470750        0.1970800
C       -5.4517840        2.4691300       -0.2776350
C       -5.3330120        2.7911330       -1.6266110
C       -4.5432190        2.0318960       -2.4774700
H       -4.4571980        2.3373580       -3.5148220
H       -3.5032500       -0.3128300       -0.2107710
H       -4.5510210        0.0593380       -4.3799660
H       -4.3730080       -1.0331190       -6.5688680
H       -3.1845950       -2.5772930       -8.0974560
H       -1.0110620       -3.5827340       -7.4055400
H       -0.0509110       -3.0829100       -5.2034900
H       -0.6999410       -0.7579180       -0.6612850
H       -1.5498370        0.7833820       -0.7160160
H       -2.1199440       -3.7798990       -2.8806930
H       -2.1503870       -6.1852100       -2.4102600
H       -0.0629750       -7.3758860       -1.7501830
H        2.0595110       -6.1166100       -1.5333410
H        3.3089850       -4.0322570       -1.7485390
C        3.8083970       -1.4948750       -2.1233080
C        4.3269980       -0.8022680       -3.2295260
C        5.6234100       -0.3060450       -3.1899600
C        6.4326250       -0.4906710       -2.0720780
C        5.9130790       -1.1864250       -0.9821170
C        4.6179470       -1.6854450       -0.9916420
H        4.2234410       -2.1677540       -0.1041420
H        3.7532370       -0.6757580       -4.1415540
C       -3.1928600        2.2323610        4.6639140
C       -2.9289750        2.7231780        3.2426310
H       -2.8200160        2.9108540        5.4365820
H       -4.2466690        2.0484340        4.8824770
H       -3.8312280        2.7657540        2.6309160
H       -2.4496800        3.7035910        3.1887280
N       -1.7070590        0.7267500        3.5910100
Cl       -0.4894300       -0.8249500        3.3120070
C       -1.9744040        1.6750340        2.6459890
O       -1.5395300        1.7130960        1.5010050
C       -2.4220700        0.9046950        4.7617470
O       -2.4399730        0.1485950        5.7094680
F        6.6946420       -1.3422870        0.0973580
F        7.6793130       -0.0026140       -2.0412680
F        6.1296560        0.3519580       -4.2455050
F       -4.9171180        1.0409210        1.4989350
F       -6.1882830        3.2227350        0.5471530
F       -5.9749960        3.8793450       -2.0855150
159
S_MajorCl_2_MaruakaCF3_TS_Diffuse.log
C        2.7969290        0.5693500        2.5469210
C        3.0345070        1.8452580        3.0152850
C        2.0113340        2.6473720        3.5692440
C        2.2675950        3.9768070        3.9997160
C        1.2632120        4.7452500        4.5387200
C       -0.0431420        4.2142460        4.6615410
C       -0.3183770        2.9249990        4.2647250
C        0.7015630        2.0951680        3.7224080
C        0.4712890        0.7465780        3.2891640
C        1.4686360        0.0355980        2.6287440
C        1.1169620       -1.3176770        2.0638150
H        1.9870550       -1.8361640        1.6626980
H        0.6702770       -1.9445920        2.8396410
N        0.0912330       -1.3287980        0.9086550
O        2.5254600        1.7176230       -0.5663780
C        1.7233950        2.6402370       -0.6512630
C        1.4491890        3.6268440       -1.6651980
C        0.5793890        4.6750960       -1.0021830
H        1.1607620        5.5513190       -0.6765440
H       -0.2532790        5.0190750       -1.6177620
N        0.0529050        3.9627170        0.1765710
C       -1.2763180        3.8395270        0.5146210
O       -1.7536260        2.9184380        1.1616310
O       -1.9140150        4.9534160        0.0944660
C       -3.2364110        5.3427980        0.6118310
C       -3.1550610        5.5263620        2.1303850
H       -2.9286220        4.5795910        2.6253910
H       -4.1137380        5.8987130        2.5086450
H       -2.3787340        6.2552770        2.3873770
C       -4.2988380        4.3202940        0.2070700
H       -5.2954200        4.7211320        0.4247770
H       -4.2410550        4.1118090       -0.8643190
H       -4.1729690        3.3850590        0.7528640
C       -3.4795660        6.6814810       -0.0900730
H       -3.4980420        6.5482210       -1.1763760
H       -4.4407820        7.1013960        0.2245260
H       -2.6889400        7.3971140        0.1571450
O        0.8233860        2.7941420        0.4131640
C        2.4416380        4.0287080       -2.6756010
C        3.5297550        3.2089400       -3.0367970
C        4.4448320        3.6213960       -3.9990340
C        4.3214590        4.8554180       -4.6540280
C        3.2389080        5.6666060       -4.3000840
C        2.3171800        5.2645750       -3.3350220
H        1.4825920        5.9211850       -3.1048600
H        3.1088680        6.6299620       -4.7893020
C        5.3052010        5.2749430       -5.7211670
H        6.3355600        5.0259020       -5.4403960
H        5.2588410        6.3534810       -5.9069110
H        5.1020440        4.7708180       -6.6759580
H        5.2775220        2.9663750       -4.2495720
H        3.6541890        2.2499150       -2.5485950
C        0.7402020       -0.9608820       -0.4497610
C        1.6261980       -2.0389760       -1.0178030
C        1.0947130       -3.2308730       -1.5120320
C        1.9882870       -4.2724780       -1.9473820
C        1.5450690       -5.5857480       -2.2742380
C        2.4326690       -6.5581140       -2.6768620
C        3.8148970       -6.2735630       -2.7831860
C        4.2821320       -5.0224020       -2.4565360
C        3.3957260       -4.0021290       -2.0166720
C        3.8752330       -2.7234760       -1.6360820
C        3.0171730       -1.7822860       -1.1232650
H        3.3861440       -0.8049160       -0.8364490
H        4.9323330       -2.4971010       -1.7390600
H        5.3435320       -4.7947150       -2.5168540
H        4.5032090       -7.0476420       -3.1109910
H        2.0688690       -7.5546800       -2.9116580
H        0.4910320       -5.8243440       -2.1919180
C       -0.3843270       -3.4042650       -1.5507390
C       -1.1238240       -3.1953060       -0.3893600
C       -0.4384820       -2.7747520        0.8800900
H       -1.1049630       -2.8583380        1.7411460
H        0.4412350       -3.3964190        1.0615690
C       -2.5138250       -3.4611540       -0.3644030
C       -3.1754630       -3.8821740       -1.4894370
C       -2.4852790       -3.9996750       -2.7215650
C       -3.1688560       -4.3567220       -3.9153240
C       -2.5059840       -4.4159620       -5.1190730
C       -1.1254150       -4.1089950       -5.1778430
C       -0.4299820       -3.7826710       -4.0350660
C       -1.0755150       -3.7383770       -2.7671630
H        0.6230290       -3.5370700       -4.1022170
H       -0.6106590       -4.1245720       -6.1344220
H       -3.0403540       -4.6825200       -6.0267990
H       -4.2340610       -4.5672880       -3.8590270
H       -4.2378180       -4.1036190       -1.4478160
H       -3.0549650       -3.3504130        0.5682650
H        1.3051010       -0.0453280       -0.2679520
H       -0.0983710       -0.7281330       -1.1135620
C       -1.0433470       -0.2957600        1.0985040
C       -1.6502140       -0.3038480        2.4818160
C       -0.8525960        0.1039180        3.5494200
C       -1.2872560       -0.0913790        4.9051290
C       -0.4503780        0.1395960        6.0329240
C       -0.9064640       -0.0901080        7.3118580
C       -2.2254970       -0.5520980        7.5364370
C       -3.0585970       -0.7921590        6.4691300
C       -2.6096810       -0.5830110        5.1369740
C       -3.4530610       -0.8195100        4.0275880
C       -3.0134480       -0.6931920        2.7221070
C       -4.0327040       -0.8631630        1.6462190
C       -4.2020740        0.0945360        0.6320540
C       -5.2349800       -0.0419460       -0.2974310
C       -6.1078620       -1.1282660       -0.2460530
C       -5.9441630       -2.0812040        0.7570990
C       -4.9239180       -1.9456930        1.6978210
H       -4.8128600       -2.6953560        2.4747570
C       -6.8162890       -3.3071820        0.7809030
F       -7.0343550       -3.7450230        2.0395560
F       -8.0159100       -3.0888630        0.2068860
F       -6.2380290       -4.3369730        0.1073880
H       -6.9027420       -1.2288500       -0.9752610
C       -5.4744650        1.0357480       -1.3242920
F       -6.0658440        0.5384200       -2.4380130
F       -4.3362790        1.6436630       -1.7053010
F       -6.2986870        1.9965490       -0.8428460
H       -3.5432910        0.9566230        0.5810500
H       -4.4911090       -1.0789170        4.2172690
H       -4.0716030       -1.1539690        6.6268990
H       -2.5732960       -0.7214600        8.5515500
H       -0.2469460        0.0835970        8.1574610
H        0.5635240        0.4897820        5.8786850
H       -0.6033780        0.6784160        0.8749790
H       -1.7539730       -0.5262700        0.3071700
H       -1.3291830        2.5438060        4.3407000
H       -0.8391810        4.8342380        5.0642470
H        1.4649910        5.7636180        4.8589510
H        3.2713260        4.3774360        3.8829530
H        4.0437220        2.2460220        2.9745300
C        3.9776720       -0.2240310        2.0993130
C        4.3232230       -1.4183880        2.7469940
C        5.4848510       -2.1104130        2.3994630
C        6.3258420       -1.6201120        1.4021990
C        5.9884680       -0.4301930        0.7562960
C        4.8287480        0.2668100        1.0981240
H        4.5531150        1.1725000        0.5681810
C        6.8357930        0.0645240       -0.3866170
F        6.3518550       -0.3785380       -1.5765820
F        8.1106180       -0.3719510       -0.2961020
F        6.8638080        1.4086660       -0.4508910
H        7.2339890       -2.1495860        1.1403940
C        5.8000710       -3.4129810        3.0870940
F        5.4640560       -3.3782740        4.3966700
F        7.1105130       -3.7229740        3.0092970
F        5.1133420       -4.4410040        2.5363680
H        3.7031400       -1.7935400        3.5555550
C       -3.1024960        0.7470840       -5.3944990
C       -3.1647500       -0.2932440       -4.2703350
H       -2.8061420        0.3335480       -6.3638910
H       -4.0443340        1.2840290       -5.5472920
H       -4.1458700       -0.3628640       -3.7931720
H       -2.8852630       -1.3028980       -4.5877960
N       -1.5418830        1.3296210       -3.7050100
Cl       -0.1200850        2.3438190       -2.7251140
C       -2.1398490        0.1961820       -3.2356140
O       -1.9145620       -0.3702700       -2.1671250
C       -2.0306800        1.7519100       -4.9361910
O       -1.6825410        2.7407630       -5.5472780
147
S_MajorCl_2_MaruakaF3_TS_Diffuse.log
C        2.5108910       -2.1238240       -2.1584910
C        2.4474460       -3.4928190       -1.9926050
C        1.2436040       -4.2179230       -2.1377420
C        1.1908330       -5.6177110       -1.9014280
C        0.0088100       -6.3071560       -2.0329430
C       -1.1721170       -5.6198310       -2.4022380
C       -1.1480230       -4.2669470       -2.6555580
C        0.0617670       -3.5264760       -2.5479240
C        0.1446640       -2.1145770       -2.7885200
C        1.3141480       -1.4138550       -2.5079890
C        1.2765830        0.0893000       -2.6311540
H        2.2604830        0.5394140       -2.5068830
H        0.8874800        0.3761750       -3.6113150
N        0.3756730        0.8290600       -1.6170120
O        2.1649850       -1.6563650        1.1302500
C        1.2388310       -2.2851920        1.6272320
C        0.8774750       -2.6080430        2.9877610
C       -0.1286470       -3.7339010        2.8690330
H        0.3478040       -4.7239160        2.9335150
H       -0.9444410       -3.6915740        3.5900390
N       -0.6774330       -3.5423270        1.5104550
C       -1.9819360       -3.1015900        1.2941190
O       -2.3237270       -2.3420800        0.4034650
O       -2.7780050       -3.7665340        2.1513050
C       -4.2261150       -3.5129780        2.2592540
C       -4.9168930       -3.8026690        0.9226460
H       -4.6096620       -3.0924820        0.1542490
H       -6.0030220       -3.7372250        1.0534520
H       -4.6760210       -4.8156890        0.5814420
C       -4.4593960       -2.0853760        2.7553980
H       -5.5305770       -1.9292380        2.9281090
H       -3.9293870       -1.9108530        3.6971540
H       -4.1205380       -1.3479210        2.0278290
C       -4.6561820       -4.5310940        3.3190520
H       -4.1304190       -4.3509000        4.2617680
H       -5.7325520       -4.4471740        3.5023290
H       -4.4381680       -5.5517880        2.9878840
O        0.2803790       -2.8106740        0.7503870
C        1.8508500       -2.5952840        4.0910260
C        3.0226660       -1.8124760        4.0557890
C        3.9174370       -1.8187010        5.1199860
C        3.6915430       -2.5902460        6.2694180
C        2.5267800       -3.3631550        6.3072590
C        1.6239370       -3.3661450        5.2453020
H        0.7254410       -3.9718490        5.3252500
H        2.3173190       -3.9734810        7.1836030
C        4.6570640       -2.5620800        7.4311190
H        5.6990430       -2.5639840        7.0895410
H        4.5175360       -3.4267500        8.0889350
H        4.5224990       -1.6607750        8.0449480
H        4.8159060       -1.2068840        5.0577810
H        3.2257480       -1.2074040        3.1804000
C        1.0705630        0.9954300       -0.2425220
C        2.1833220        2.0119610       -0.2503840
C        1.9126260        3.3774010       -0.3411840
C        3.0052330        4.3081250       -0.4496510
C        2.8185490        5.6917750       -0.7303270
C        3.8910520        6.5480660       -0.8393540
C        5.2134350        6.0731180       -0.6701460
C        5.4339240        4.7394290       -0.4188790
C        4.3501240        3.8253090       -0.3187230
C        4.5711020        2.4410410       -0.1052720
C        3.5184180        1.5592730       -0.0965750
H        3.6892110        0.5012430        0.0626800
H        5.5885980        2.0841470        0.0329320
H        6.4454530        4.3576100       -0.3044390
H        6.0502450        6.7613210       -0.7509510
H        3.7207620        7.5979570       -1.0614860
H        1.8134690        6.0721110       -0.8704450
C        0.4934200        3.8289480       -0.3698110
C       -0.3706740        3.2736150       -1.3103050
C        0.1149400        2.2075650       -2.2534440
H       -0.6020270        2.0277340       -3.0572270
H        1.0701430        2.4946460       -2.6987750
C       -1.6957040        3.7535180       -1.4390730
C       -2.1770980        4.7331030       -0.6084670
C       -1.3701400        5.2465090        0.4372730
C       -1.8793350        6.1994760        1.3602730
C       -1.1083050        6.6532460        2.4050390
C        0.2091770        6.1637670        2.5723220
C        0.7388550        5.2571500        1.6819430
C       -0.0202690        4.7819430        0.5758280
H        1.7435840        4.8816280        1.8350260
H        0.8054750        6.5007890        3.4155930
H       -1.5107930        7.3755750        3.1099020
H       -2.9002250        6.5511640        1.2323930
H       -3.1915290        5.1053810       -0.7278110
H       -2.3301670        3.3439390       -2.2164080
H        1.4384710        0.0035120        0.0261580
H        0.2713670        1.2691120        0.4531890
C       -0.9391110        0.0755560       -1.3146940
C       -1.6617170       -0.4066200       -2.5525050
C       -1.0497000       -1.3925430       -3.3228220
C       -1.5610250       -1.7290820       -4.6225620
C       -0.8865890       -2.6019520       -5.5215170
C       -1.4026970       -2.8687440       -6.7701790
C       -2.6250900       -2.2879560       -7.1849770
C       -3.3007180       -1.4362540       -6.3426590
C       -2.7843030       -1.1273560       -5.0551600
C       -3.4722280       -0.2668320       -4.1685610
C       -2.9523580        0.0989000       -2.9408600
C       -3.8098140        0.9083280       -2.0317140
C       -3.9763940        0.5307940       -0.6890020
C       -4.7950410        1.2887440        0.1336960
C       -5.4702480        2.4117780       -0.3349960
C       -5.3276030        2.7580700       -1.6756830
C       -4.5139540        2.0209660       -2.5241610
H       -4.4120470        2.3437040       -3.5548690
H       -3.4896880       -0.3489540       -0.2782030
H       -4.4596150        0.0861500       -4.4539610
H       -4.2382110       -0.9801590       -6.6511270
H       -3.0235130       -2.5134800       -8.1701740
H       -0.8663770       -3.5307660       -7.4442090
H        0.0520650       -3.0520250       -5.2194870
H       -0.6669150       -0.7620470       -0.6691330
H       -1.5185370        0.7748780       -0.7162360
H       -2.0659710       -3.7531240       -2.9143230
H       -2.1091910       -6.1643580       -2.4771720
H       -0.0261120       -7.3756790       -1.8397850
H        2.1010910       -6.1292620       -1.5990760
H        3.3553420       -4.0381960       -1.7503640
C        3.8565380       -1.4887360       -2.0635450
C        4.3864890       -0.7653850       -3.1449430
C        5.6756750       -0.2551860       -3.0724600
C        6.4691140       -0.4586760       -1.9468860
C        5.9409800       -1.1883060       -0.8834270
C        4.6513660       -1.7007520       -0.9252420
H        4.2483100       -2.2087680       -0.0561740
H        3.8250530       -0.6209400       -4.0620660
C       -3.4176870        2.0594870        4.6194480
C       -3.0046780        2.7145580        3.2962880
H       -3.1780890        2.6573780        5.5047770
H       -4.4840500        1.8175080        4.6718710
H       -3.8398940        2.8777820        2.6103400
H       -2.4919990        3.6743800        3.4199220
N       -1.8160040        0.6824150        3.5370540
Cl       -0.5176470       -0.8104610        3.2419310
C       -2.0196600        1.7161630        2.6664760
O       -1.5132210        1.8546030        1.5548810
C       -2.6112940        0.7498660        4.6715790
O       -2.6798830       -0.0869970        5.5511060
F        6.7088050       -1.3655770        0.2026470
F        7.7091390        0.0435650       -1.8840480
F        6.1907650        0.4350710       -4.1030250
F       -4.9545570        0.9567570        1.4266090
F       -6.2281260        3.1464950        0.4889520
F       -5.9707950        3.8485210       -2.1278180
159
S_MajorCl_3_MaruakaCF3_TS_Diffuse.log
N       -0.7908290       -1.5800150        0.3828290
C       -0.5674050       -2.5388820        1.5665730
C       -1.9605760       -2.1810120       -0.4194110
C        0.2756200       -1.9745720        2.6773800
H       -0.1125050       -3.4331250        1.1347350
H       -1.5694750       -2.7927690        1.9198310
C       -1.1303160       -0.1569980        0.8945760
C        0.5010090       -1.4031070       -0.4573800
C       -2.1282130       -1.6241650       -1.8127610
H       -2.8379850       -2.0108730        0.2033110
H       -1.7631550       -3.2553660       -0.4528850
C        1.5669450       -2.5103150        2.9022750
C       -0.2216780       -0.9666800        3.5020060
C       -2.0666460       -0.1230940        2.0711340
H       -1.5296290        0.3817830        0.0359710
H       -0.1631320        0.2898720        1.1323680
C        0.8335270       -2.5747470       -1.3480210
H        1.2668430       -1.1566000        0.2742200
H        0.3386680       -0.4938740       -1.0367560
C       -3.2738240       -0.8508180       -2.2009290
C       -1.1217540       -1.8847910       -2.7379400
C        2.3856670       -2.0010430        3.8788060
H        1.9056530       -3.3417410        2.2952360
C        0.6591250       -0.3418450        4.4515690
C       -1.6346990       -0.5255730        3.3340440
C       -3.3618760        0.4272540        1.9017440
C        2.0211180       -3.3655410       -1.1786860
C       -0.0330600       -2.8511800       -2.4029600
C       -3.2833450       -0.2522560       -3.4455760
C       -4.5140490       -0.7405510       -1.3831890
C       -1.1028170       -1.2162190       -4.0078360
C        1.9776740       -0.8763780        4.6394810
H        3.3663740       -2.4364280        4.0485810
C        0.3051260        0.8338950        5.1711450
C       -2.5679900       -0.5370160        4.4286670
C       -4.2406620        0.5070640        2.9535260
H       -3.6277800        0.8336620        0.9337070
C        2.1851710       -4.4930500       -1.9638680
C        3.1588990       -3.0062450       -0.2812680
C        0.1071570       -4.0507610       -3.1782500
C       -2.2043520       -0.3715810       -4.3505330
H       -4.1557880        0.3168640       -3.7541550
C       -5.1665380       -1.8808090       -0.8940690
C       -5.1090430        0.5135320       -1.1718870
C       -0.0164880       -1.3113050       -4.9213850
C        2.8600360       -0.2503820        5.5600390
C        1.1949870        1.4333410        6.0333230
H       -0.6699900        1.2791220        5.0126100
C       -2.2587090       -1.0913400        5.7029980
C       -3.8858400       -0.0051880        4.2273930
H       -5.2197240        0.9558840        2.8124020
C        1.2333330       -4.8949350       -2.9283240
H        3.0939340       -5.0799760       -1.8629120
C        3.7053240       -3.9979150        0.5480880
C        3.7897440       -1.7515860       -0.3393430
C       -0.8388740       -4.4632930       -4.1580370
C       -2.2041900        0.3117220       -5.5955450
C       -6.3720260       -1.7709550       -0.1986790
H       -4.7468980       -2.8653180       -1.0745640
C       -6.3152150        0.6157340       -0.4796490
H       -4.5954920        1.4031750       -1.5199850
C       -0.0372520       -0.6225650       -6.1128910
H        0.8490410       -1.9095310       -4.6629770
C        2.4818740        0.8829360        6.2402850
H        3.8529950       -0.6716910        5.6946060
H        0.9108650        2.3450320        6.5509880
C       -3.1841350       -1.0924970        6.7222720
H       -1.2801790       -1.5274770        5.8666730
C       -4.8107700       -0.0064990        5.3063500
C        1.3907040       -6.0942880       -3.6743620
C        4.8504870       -3.7496350        1.3029370
H        3.2298810       -4.9714050        0.6052240
C        4.9487710       -1.5209120        0.4035480
H        3.4141140       -0.9663970       -0.9874060
C       -0.6682620       -5.6391590       -4.8538420
H       -1.7105810       -3.8476490       -4.3479610
C       -1.1428660        0.1895600       -6.4607340
H       -3.0527750        0.9441120       -5.8431750
C       -7.0826680       -3.0188790        0.2573560
C       -6.9537500       -0.5230090        0.0141260
C       -6.8989960        1.9717920       -0.1815600
H        0.8088680       -0.6971100       -6.7897490
H        3.1725840        1.3667970        6.9248780
C       -4.4705670       -0.5351840        6.5291210
H       -2.9254960       -1.5281770        7.6832800
H       -5.8003850        0.4119080        5.1403400
C        0.4598230       -6.4612440       -4.6173950
H        2.2588960       -6.7188800       -3.4798480
C        5.3658840       -4.7826850        2.2661590
C        5.4864440       -2.5128220        1.2224900
C        5.6460270       -0.1821570        0.3710240
H       -1.4072070       -5.9405530       -5.5907570
H       -1.1434870        0.7254370       -7.4053100
F       -7.8778380       -3.5197530       -0.7143570
F       -6.2076900       -3.9944900        0.5911580
F       -7.8654650       -2.7862510        1.3310630
H       -7.8906000       -0.4389240        0.5524800
F       -8.2484370        1.9453250       -0.1710120
F       -6.5061290        2.4163160        1.0406720
F       -6.5139060        2.9003980       -1.0801250
H       -5.1883410       -0.5358370        7.3446860
H        0.5838060       -7.3826680       -5.1791390
F        4.9388960       -6.0265660        1.9604240
F        4.9439360       -4.5230190        3.5322770
F        6.7137820       -4.8094370        2.3050290
H        6.3948470       -2.3239800        1.7837290
F        5.3975860        0.5120230        1.5024550
F        6.9924080       -0.3480840        0.3112780
F        5.2774060        0.5644250       -0.6757740
O        0.1838550        2.0178050       -0.6930560
N       -0.2545950        3.3242280       -0.9989920
C        1.4210410        2.1430820        0.0307940
C        0.7403510        4.3299960       -0.5708330
C       -1.6079300        3.4784060       -1.0021370
C        1.8329680        3.4834540        0.0429390
O        1.8841080        1.0731430        0.4440010
H        1.0545950        4.9247920       -1.4403120
H        0.2779050        5.0207110        0.1493260
O       -1.8857190        4.8037450       -1.0871220
O       -2.4297010        2.5622170       -0.9890350
C        2.8326610        4.0873560        0.9135320
C       -3.2597490        5.3104730       -1.1758030
C        3.0028820        5.4834520        0.9706800
C        3.6669520        3.3086510        1.7506250
C       -3.0484210        6.8247550       -1.2636330
C       -4.0337930        4.9484960        0.0963500
C       -3.9359470        4.7903650       -2.4493320
C        3.9419530        6.0680880        1.8206440
H        2.4056190        6.1282660        0.3309240
C        4.5972740        3.9033860        2.5924600
H        3.5683470        2.2313680        1.7243450
H       -2.5361570        7.1954890       -0.3701620
H       -4.0137800        7.3353920       -1.3481910
H       -2.4417830        7.0787160       -2.1385990
H       -5.0423220        5.3737380        0.0523570
H       -3.5260800        5.3599540        0.9755110
H       -4.1186690        3.8682960        0.2133130
H       -3.3801260        5.1170580       -3.3350290
H       -4.9544840        5.1884740       -2.5161530
H       -3.9859010        3.7012610       -2.4485530
C        4.7578450        5.2968050        2.6528510
H        4.0422640        7.1520400        1.8311430
H        5.2172770        3.2663160        3.2230280
C        5.7728490        5.9293910        3.5764420
H        6.7839840        5.5397750        3.3986850
H        5.5413730        5.7376160        4.6331800
H        5.8105150        7.0156990        3.4416760
C        4.2916370        1.2100510       -3.9584200
C        5.0571190        1.3140790       -5.2753050
N        4.0849760        2.5475230       -3.5349650
O        3.8925920        0.2066730       -3.4018280
C        5.7006430        2.7108520       -5.2368060
H        5.7511250        0.4815170       -5.4015700
H        4.3078240        1.2519700       -6.0727920
C        4.8439540        3.5087030       -4.2515850
Cl        3.0211230        2.9896580       -1.8447570
H        5.7697860        3.2175820       -6.2002340
H        6.7106390        2.6706000       -4.8145370
O        4.8364270        4.7036310       -4.0672350
159
S_MajorCl_4_MaruakaCF3_TS_Diffuse.log
C        2.8255590        0.6295770        2.5205290
C        3.0237820        1.9078380        3.0006200
C        1.9800940        2.6671280        3.5760810
C        2.1961830        3.9986280        4.0218210
C        1.1726540        4.7252950        4.5822010
C       -0.1136000        4.1487440        4.7114060
C       -0.3497770        2.8565950        4.2992380
C        0.6914700        2.0687890        3.7352030
C        0.5027480        0.7184870        3.2870930
C        1.5178240        0.0485820        2.6109430
C        1.2076470       -1.3118640        2.0389810
H        2.0918010       -1.7989940        1.6293430
H        0.7869110       -1.9578270        2.8136380
N        0.1762850       -1.3487220        0.8898710
O        2.4615030        1.7894670       -0.6164420
C        1.6354790        2.6922840       -0.6702500
C        1.2885480        3.6620380       -1.6824950
C        0.4508710        4.7081180       -0.9740380
H        1.0476560        5.5823750       -0.6726220
H       -0.4105550        5.0537060       -1.5469400
N       -0.0192940        3.9911810        0.2264180
C       -1.3413060        3.8188810        0.5827600
O       -1.7782580        2.8731740        1.2216200
O       -2.0184430        4.9197340        0.1938590
C       -3.3500550        5.2534940        0.7264920
C       -3.6437840        6.5956260        0.0510860
H       -2.8762550        7.3332390        0.3064030
H       -4.6164380        6.9764960        0.3799150
H       -3.6656430        6.4815840       -1.0373090
C       -3.2645150        5.4114660        2.2476380
H       -4.2328610        5.7434020        2.6387030
H       -3.0021410        4.4640670        2.7232760
H       -2.5120170        6.1618850        2.5134220
C       -4.3789460        4.2025040        0.3088840
H       -4.2175530        3.2624530        0.8368460
H       -5.3873660        4.5644710        0.5396360
H       -4.3205580        4.0161400       -0.7665240
O        0.7871850        2.8404650        0.4345480
C        2.2298170        4.0743120       -2.7390660
C        3.3125280        3.2691530       -3.1454620
C        4.1756100        3.6893770       -4.1516020
C        4.0025130        4.9169440       -4.8072530
C        2.9247680        5.7135500       -4.4082370
C        2.0551830        5.3035520       -3.3990550
H        1.2215210        5.9482160       -3.1345040
H        2.7570050        6.6715450       -4.8964530
C        4.9295220        5.3450940       -5.9207780
H        4.8625170        6.4226540       -6.1057220
H        4.6867710        4.8368330       -6.8640800
H        5.9746970        5.1078350       -5.6889700
H        5.0063170        3.0458930       -4.4363800
H        3.4751890        2.3159190       -2.6572350
C        0.8083760       -0.9544040       -0.4690990
C        1.7220460       -2.0031570       -1.0482380
C        1.2214890       -3.2058120       -1.5485650
C        2.1411800       -4.2179440       -1.9985430
C        1.7325690       -5.5400710       -2.3345890
C        2.6442900       -6.4836280       -2.7515940
C        4.0173420       -6.1596060       -2.8638340
C        4.4516350       -4.8987390       -2.5290670
C        3.5399740       -3.9075140       -2.0746880
C        3.9855410       -2.6187440       -1.6869700
C        3.1044230       -1.7065050       -1.1611470
H        3.4477740       -0.7213420       -0.8695910
H        5.0349070       -2.3610810       -1.7958620
H        5.5058600       -4.6409640       -2.5941720
H        4.7248550       -6.9112370       -3.2028350
H        2.3069140       -7.4877950       -2.9933660
H        0.6860110       -5.8083350       -2.2482080
C       -0.2522540       -3.4206220       -1.5796180
C       -0.9895800       -3.2430320       -0.4118300
C       -0.3090050       -2.8105110        0.8559030
H       -0.9666850       -2.9198080        1.7208630
H        0.5910010       -3.4052490        1.0279040
C       -2.3716630       -3.5464150       -0.3811220
C       -3.0292430       -3.9716960       -1.5069120
C       -2.3443030       -4.0560200       -2.7447060
C       -3.0266050       -4.4139540       -3.9387880
C       -2.3705580       -4.4399960       -5.1473480
C       -0.9982740       -4.0989460       -5.2103690
C       -0.3035050       -3.7715170       -4.0675330
C       -0.9419040       -3.7591240       -2.7954850
H        0.7426720       -3.4991120       -4.1378680
H       -0.4895610       -4.0889540       -6.1702620
H       -2.9042230       -4.7069670       -6.0553820
H       -4.0858920       -4.6517200       -3.8787690
H       -4.0852750       -4.2210980       -1.4616860
H       -2.9092330       -3.4604740        0.5562860
H        1.3462360       -0.0233290       -0.2843520
H       -0.0390020       -0.7432220       -1.1288060
C       -0.9882090       -0.3510630        1.0918740
C       -1.5884690       -0.3890540        2.4776970
C       -0.7981810        0.0300580        3.5465910
C       -1.2192710       -0.1961070        4.9017260
C       -0.3835770        0.0459320        6.0280600
C       -0.8249090       -0.2152510        7.3061310
C       -2.1275180       -0.7214370        7.5313400
C       -2.9588970       -0.9729660        6.4653150
C       -2.5243880       -0.7318410        5.1338160
C       -3.3667280       -0.9781660        4.0257210
C       -2.9386170       -0.8206810        2.7197610
C       -3.9618850       -1.0008530        1.6487370
C       -4.1730910       -0.0266380        0.6582920
C       -5.2166120       -0.1716330       -0.2586580
C       -6.0565630       -1.2842760       -0.2198160
C       -5.8496220       -2.2547400        0.7581920
C       -4.8203610       -2.1100060        1.6875960
H       -4.6774060       -2.8722280        2.4469100
C       -6.6869600       -3.5051020        0.7689080
F       -6.0866680       -4.5072180        0.0737640
F       -6.8810160       -3.9689390        2.0222070
F       -7.8974400       -3.3108770        0.2093290
H       -6.8602220       -1.3908760       -0.9384450
C       -5.5057030        0.9237080       -1.2541510
F       -6.3388110        1.8540090       -0.7319050
F       -6.1092070        0.4396410       -2.3669420
F       -4.3890730        1.5658840       -1.6466510
H       -3.5402740        0.8553980        0.6188790
H       -4.3956670       -1.2703860        4.2173250
H       -3.9592210       -1.3682890        6.6235490
H       -2.4640100       -0.9153410        8.5458680
H       -0.1663590       -0.0323420        8.1505410
H        0.6179140        0.4299170        5.8731080
H       -0.5775510        0.6373230        0.8746820
H       -1.6952840       -0.5964410        0.3015070
H       -1.3464550        2.4409050        4.3801250
H       -0.9255790        4.7359100        5.1310980
H        1.3435460        5.7454590        4.9144320
H        3.1845060        4.4344620        3.8998730
H        4.0179330        2.3440110        2.9533540
C        4.0286450       -0.1159490        2.0507350
C        4.4269770       -1.3014620        2.6840380
C        5.6088430       -1.9469730        2.3157150
C        6.4175060       -1.4179030        1.3116780
C        6.0273960       -0.2365630        0.6797650
C        4.8471090        0.4139280        1.0422330
H        4.5307750        1.3123610        0.5226400
C        6.8400330        0.2961780       -0.4711720
F        6.3615320       -0.1647530       -1.6564490
F        8.1330200       -0.0865310       -0.3961850
F        6.8108170        1.6403580       -0.5320820
H        7.3411830       -1.9109760        1.0336670
C        5.9810600       -3.2421220        2.9888180
F        5.3186450       -4.2894460        2.4449140
F        5.6693170       -3.2260320        4.3047490
F        7.2994240       -3.5071980        2.8841370
H        3.8320730       -1.7056310        3.4975310
C       -3.2941040       -0.3471630       -4.1239660
C       -3.5747920        0.8701410       -5.0104200
H       -4.1635630       -0.7136870       -3.5733650
H       -2.8792500       -1.1963830       -4.6786080
H       -3.5330310        0.6740410       -6.0856520
H       -4.5487430        1.3240840       -4.7961420
N       -1.7780170        1.3692030       -3.5432490
Cl       -0.3143110        2.3797700       -2.6508250
C       -2.4804820        1.8829150       -4.6271520
O       -2.2873220        2.9529220       -5.1669120
C       -2.2231960        0.1446540       -3.1393950
O       -1.8402160       -0.4963990       -2.1614340
147
S_MajorCl_4_MaruakaF3_TS_Diffuse.log
C        2.5010450       -2.1539400       -2.1409480
C        2.4321480       -3.5210970       -1.9624260
C        1.2252630       -4.2426550       -2.0997910
C        1.1671110       -5.6400380       -1.8508370
C       -0.0177540       -6.3259070       -1.9752850
C       -1.1962180       -5.6372290       -2.3498910
C       -1.1669660       -4.2867580       -2.6152760
C        0.0458410       -3.5501990       -2.5151660
C        0.1342360       -2.1408900       -2.7686650
C        1.3067900       -1.4423220       -2.4957320
C        1.2748940        0.0598100       -2.6325990
H        2.2606360        0.5072420       -2.5132790
H        0.8859690        0.3393470       -3.6149440
N        0.3778150        0.8120700       -1.6242760
O        2.1584860       -1.6588830        1.1460860
C        1.2287330       -2.2762990        1.6490800
C        0.8585560       -2.5705120        3.0161770
C       -0.1433270       -3.7026030        2.9099220
H        0.3370160       -4.6894490        2.9889250
H       -0.9611490       -3.6528810        3.6280220
N       -0.6891230       -3.5321570        1.5473360
C       -1.9914920       -3.0865780        1.3230970
O       -2.3271300       -2.3360240        0.4226930
O       -2.7923100       -3.7370030        2.1865980
C       -4.2390650       -3.4729030        2.2907340
C       -4.6761400       -4.4756540        3.3621970
H       -4.4640790       -5.5015480        3.0434690
H       -5.7521350       -4.3829800        3.5434120
H       -4.1501750       -4.2873290        4.3032000
C       -4.9305170       -3.7740420        0.9570510
H       -6.0162950       -3.6997720        1.0860000
H       -4.6179070       -3.0751000        0.1805360
H       -4.6961250       -4.7926450        0.6282010
C       -4.4633570       -2.0380500        2.7695960
H       -4.1202620       -1.3120430        2.0326200
H       -5.5335480       -1.8733410        2.9404440
H       -3.9320670       -1.8549300        3.7089630
O        0.2732170       -2.8147810        0.7787590
C        1.8355040       -2.5506460        4.1184180
C        3.0093490       -1.7719550        4.0730860
C        3.9055090       -1.7691140        5.1362500
C        3.6784570       -2.5270800        6.2943950
C        2.5112130       -3.2956130        6.3422580
C        1.6071280       -3.3075340        5.2812810
H        0.7065900       -3.9090370        5.3692830
H        2.3006380       -3.8952420        7.2256670
C        4.6457350       -2.4894140        7.4544010
H        4.5006600       -3.3435200        8.1246500
H        4.5186460       -1.5783950        8.0552900
H        5.6872420       -2.5039410        7.1116530
H        4.8057940       -1.1608440        5.0661710
H        3.2132630       -1.1773370        3.1907910
C        1.0748410        0.9873640       -0.2520730
C        2.1918830        1.9990750       -0.2701700
C        1.9265790        3.3647790       -0.3721580
C        3.0227350        4.2901220       -0.4903250
C        2.8411050        5.6720920       -0.7823650
C        3.9168480        6.5230920       -0.9004700
C        5.2376090        6.0442640       -0.7295000
C        5.4531910        4.7118730       -0.4673270
C        4.3658960        3.8030140       -0.3576090
C        4.5816660        2.4196970       -0.1329690
C        3.5254340        1.5423070       -0.1150160
H        3.6924070        0.4849440        0.0525550
H        5.5979680        2.0598470        0.0063200
H        6.4633800        4.3269730       -0.3513790
H        6.0770320        6.7283860       -0.8175480
H        3.7503970        7.5717500       -1.1311660
H        1.8373010        6.0552480       -0.9238970
C        0.5091560        3.8217230       -0.4025670
C       -0.3584140        3.2618950       -1.3371910
C        0.1220090        2.1862250       -2.2720790
H       -0.5964790        2.0025680       -3.0736380
H        1.0779180        2.4657350       -2.7206880
C       -1.6819100        3.7455570       -1.4678290
C       -2.1581460        4.7339600       -0.6447200
C       -1.3475550        5.2532390        0.3952730
C       -1.8515720        6.2161650        1.3107350
C       -1.0771340        6.6759360        2.3503360
C        0.2386620        6.1827080        2.5198640
C        0.7633910        5.2663330        1.6365800
C        0.0006850        4.7846210        0.5357620
H        1.7668570        4.8881660        1.7914430
H        0.8375590        6.5246140        3.3593170
H       -1.4757040        7.4058670        3.0495680
H       -2.8713020        6.5706740        1.1814340
H       -3.1713330        5.1091330       -0.7654760
H       -2.3193420        3.3317320       -2.2405030
H        1.4387950       -0.0037910        0.0241900
H        0.2775930        1.2700890        0.4423790
C       -0.9399220        0.0668290       -1.3145870
C       -1.6649640       -0.4231640       -2.5478850
C       -1.0573590       -1.4188720       -3.3090960
C       -1.5701300       -1.7653360       -4.6056470
C       -0.8995120       -2.6493600       -5.4965410
C       -1.4169820       -2.9255950       -6.7425790
C       -2.6370130       -2.3435700       -7.1625960
C       -3.3088630       -1.4811780       -6.3281810
C       -2.7908570       -1.1624570       -5.0437080
C       -3.4747870       -0.2906210       -4.1651630
C       -2.9532260        0.0845910       -2.9409710
C       -3.8076660        0.9064120       -2.0401100
C       -3.9751950        0.5441340       -0.6933160
C       -4.7935930        1.3117880        0.1207000
C       -5.4674800        2.4302800       -0.3607320
C       -5.3230800        2.7620850       -1.7049290
C       -4.5096490        2.0149780       -2.5447960
H       -4.4068460        2.3264240       -3.5788700
H       -3.4893860       -0.3312890       -0.2724870
H       -4.4606720        0.0638590       -4.4538150
H       -4.2444590       -1.0239860       -6.6407490
H       -3.0365710       -2.5766100       -8.1455810
H       -0.8835660       -3.5961020       -7.4104980
H        0.0373280       -3.1005130       -5.1905500
H       -0.6708170       -0.7664330       -0.6621000
H       -1.5158510        0.7736440       -0.7215210
H       -2.0830410       -3.7716220       -2.8780100
H       -2.1354790       -6.1786960       -2.4193430
H       -0.0567810       -7.3925100       -1.7725420
H        2.0755620       -6.1524940       -1.5446070
H        3.3380890       -4.0679680       -1.7162750
C        3.8494440       -1.5236420       -2.0536460
C        4.3802520       -0.8109540       -3.1416850
C        5.6717470       -0.3057110       -3.0758110
C        6.4667170       -0.5038500       -1.9503530
C        5.9377290       -1.2229890       -0.8801820
C        4.6458610       -1.7302220       -0.9154270
H        4.2429130       -2.2304750       -0.0418590
H        3.8176140       -0.6713320       -4.0588110
C       -2.9819430        2.7496070        3.2780000
C       -3.3877410        2.1126380        4.6119300
H       -3.8217860        2.9050310        2.5957480
H       -2.4667280        3.7100260        3.3847460
H       -3.1289380        2.7162430        5.4880140
H       -4.4562730        1.8850690        4.6809380
N       -1.8053910        0.7101770        3.5305840
Cl       -0.5193370       -0.7822740        3.2499500
C       -2.5958940        0.7941690        4.6670730
O       -2.6705980       -0.0367520        5.5522950
C       -2.0043600        1.7397180        2.6545440
O       -1.4999970        1.8674700        1.5401790
F       -4.9547120        0.9935110        1.4167250
F       -6.2264650        3.1738980        0.4540140
F       -5.9653010        3.8478100       -2.1695250
F        6.7071280       -1.3954850        0.2055280
F        7.7089830       -0.0064400       -1.8940040
F        6.1876090        0.3742830       -4.1127640
159
S_MajorCl_5_MaruakaCF3_TS_Diffuse.log
C        2.9235260        0.6935400        2.2308140
C        3.2102220        2.0094170        2.5365890
C        2.2381600        2.8901760        3.0659960
C        2.5399370        4.2543920        3.3266460
C        1.5837390        5.0984330        3.8410110
C        0.2817490        4.6110170        4.1078810
C       -0.0363080        3.2912180        3.8776930
C        0.9343480        2.3843290        3.3670130
C        0.6574270        1.0011280        3.0984100
C        1.5985790        0.1999860        2.4592760
C        1.1858310       -1.1975980        2.0685090
H        2.0219580       -1.7825790        1.6846710
H        0.7665470       -1.7206650        2.9314660
N        0.0951820       -1.3034180        0.9758570
O        2.3964220        1.5805230       -0.7715420
C        1.5973280        2.4986230       -0.9029950
C        1.3754650        3.4797910       -1.9318660
C        0.4312700        4.5157710       -1.3467770
H        0.9596540        5.4299690       -1.0366430
H       -0.3930230        4.8013960       -2.0047080
N       -0.1080450        3.8187630       -0.1658610
C       -1.4112850        3.7954710        0.2502480
O       -1.9103880        2.9268750        0.9539160
O       -1.9997600        4.9328560       -0.1807050
C       -3.2869690        5.3973280        0.3584850
C       -3.4778010        6.7349320       -0.3616080
H       -2.6432080        7.4107270       -0.1492240
H       -4.4058160        7.2117830       -0.0291750
H       -3.5337120        6.5843660       -1.4443430
C       -3.1639070        5.6032540        1.8718510
H       -4.0917840        6.0367020        2.2615110
H       -2.9815680        4.6540900        2.3800150
H       -2.3422300        6.2914140        2.0992150
C       -4.4074650        4.4242920       -0.0078560
H       -4.3269310        3.4957150        0.5555920
H       -5.3784070        4.8825350        0.2127710
H       -4.3763170        4.1893220       -1.0751540
O        0.6211560        2.6313290        0.0980560
C        2.4460840        3.9297450       -2.8407900
C        3.7621200        3.4396960       -2.7423850
C        4.7671300        3.9106520       -3.5795320
C        4.5085200        4.8858060       -4.5538350
C        3.2005190        5.3770700       -4.6487490
C        2.1873880        4.9113860       -3.8126360
H        1.1794090        5.3022510       -3.9303130
H        2.9668430        6.1344270       -5.3948160
C        5.6012330        5.3680090       -5.4789130
H        5.3096570        6.2875570       -5.9981300
H        5.8369950        4.6189330       -6.2477020
H        6.5313540        5.5700710       -4.9330640
H        5.7752140        3.5124760       -3.4726630
H        3.9722970        2.6900220       -1.9869090
C        0.6779930       -1.1207790       -0.4478710
C        1.4795330       -2.2992900       -0.9337530
C        0.8624710       -3.5044580       -1.2688940
C        1.6730930       -4.6375310       -1.6284290
C        1.1425690       -5.9484810       -1.7938100
C        1.9548940       -7.0084690       -2.1278200
C        3.3441600       -6.8200310       -2.3223030
C        3.8948940       -5.5721990       -2.1507440
C        3.0876680       -4.4608680       -1.7857660
C        3.6546330       -3.1808170       -1.5652050
C        2.8745160       -2.1400820       -1.1259620
H        3.3105460       -1.1623360       -0.9609260
H        4.7167160       -3.0329130       -1.7319960
H        4.9629870       -5.4153820       -2.2800040
H        3.9718820       -7.6639510       -2.5946700
H        1.5257060       -8.0003060       -2.2397600
H        0.0823280       -6.1141590       -1.6417830
C       -0.6217690       -3.5966390       -1.2083120
C       -1.2735990       -3.2322810       -0.0338760
C       -0.4882920       -2.7181040        1.1407090
H       -1.0997330       -2.6793420        2.0447260
H        0.3760080       -3.3575510        1.3343100
C       -2.6711250       -3.4166810        0.0972050
C       -3.4234210       -3.9078320       -0.9400090
C       -2.8176600       -4.1874650       -2.1909530
C       -3.5894950       -4.6231260       -3.3024330
C       -3.0035280       -4.8415420       -4.5276930
C       -1.6151470       -4.6213980       -4.6937910
C       -0.8368330       -4.2209180       -3.6313400
C       -1.4020970       -4.0123640       -2.3419080
H        0.2216210       -4.0439100       -3.7803150
H       -1.1603420       -4.7638550       -5.6699260
H       -3.6044720       -5.1671960       -5.3723340
H       -4.6587980       -4.7655000       -3.1668060
H       -4.4921190       -4.0591880       -0.8182470
H       -3.1441680       -3.1821880        1.0435110
H        1.2779490       -0.2122440       -0.4040210
H       -0.1860010       -0.9225900       -1.0898360
C       -0.9923690       -0.2131590        1.1022560
C       -1.5303550       -0.0529730        2.5041480
C       -0.6660630        0.4267280        3.4892750
C       -1.0410440        0.3854480        4.8750840
C       -0.1429220        0.6944050        5.9350830
C       -0.5446660        0.6104040        7.2496730
C       -1.8666100        0.2247850        7.5775840
C       -2.7583110       -0.0856600        6.5778540
C       -2.3681460       -0.0265150        5.2129260
C       -3.2742020       -0.3330980        4.1710940
C       -2.8947750       -0.3534740        2.8413740
C       -3.9629940       -0.5839880        1.8267720
C       -4.1274980        0.2720920        0.7262790
C       -5.1814250        0.0670800       -0.1687290
C       -6.0863470       -0.9755820        0.0153050
C       -5.9364880       -1.8188300        1.1166820
C       -4.8901560       -1.6229750        2.0149170
H       -4.7812730       -2.2933280        2.8605010
C       -6.8958990       -2.9664980        1.2806820
F       -6.7490700       -3.8764020        0.2817620
F       -6.7201670       -3.6238570        2.4452620
F       -8.1799010       -2.5520570        1.2334740
H       -6.8957940       -1.1303100       -0.6898440
C       -5.4048460        1.0256910       -1.3111410
F       -6.2547380        2.0199340       -0.9563610
F       -5.9642330        0.4032930       -2.3792210
F       -4.2659450        1.6054140       -1.7284000
H       -3.4561370        1.1151190        0.5842970
H       -4.3111970       -0.5272310        4.4318680
H       -3.7746250       -0.3891660        6.8161170
H       -2.1708050        0.1699770        8.6190770
H        0.1600520        0.8410120        8.0436840
H        0.8739590        0.9878050        5.7004740
H       -0.5318480        0.7124020        0.7517190
H       -1.7500260       -0.5006820        0.3763080
H       -1.0450670        2.9428100        4.0608270
H       -0.4775930        5.2881130        4.4894000
H        1.8197360        6.1418090        4.0310070
H        3.5386020        4.6193640        3.0999520
H        4.2193800        2.3815990        2.3826780
C        4.0773490       -0.1728590        1.8395500
C        4.5029700       -1.1884440        2.7097750
C        5.6644230       -1.9183300        2.4505370
C        6.4355180       -1.6389820        1.3224380
C        6.0105970       -0.6405740        0.4474520
C        4.8415890        0.0836660        0.6916590
H        4.5068930        0.7831920       -0.0653200
C        6.7831630       -0.3820850       -0.8211760
F        6.3628470       -1.1883040       -1.8309510
F        8.1025810       -0.6186630       -0.6598190
F        6.6403030        0.8872130       -1.2508610
H        7.3533280       -2.1842110        1.1345190
C        6.0725860       -3.0372820        3.3732160
F        5.5743300       -4.2255680        2.9589850
F        5.6240670       -2.8407060        4.6328820
F        7.4144180       -3.1721340        3.4330560
H        3.9438400       -1.3846450        3.6192340
C       -3.2436190       -0.5196510       -4.2981980
C       -2.9035860        0.1499330       -5.6326630
H       -4.2167650       -0.2003210       -3.9060850
H       -3.2381030       -1.6128720       -4.3122110
H       -2.4015240       -0.5389260       -6.3244690
H       -3.7550630        0.5842540       -6.1647450
N       -1.5008530        1.0342100       -3.9407970
Cl       -0.0983460        2.1193130       -3.0385390
C       -1.8965360        1.2520890       -5.2557660
O       -1.5051380        2.1380430       -5.9870900
C       -2.1704460        0.0060100       -3.3337160
O       -1.9903830       -0.4253270       -2.1975450
147
S_MajorCl_5_MaruakaF3_TS_Diffuse.log
C        2.6480560       -1.3960740       -2.4668470
C        2.9429050       -2.7345010       -2.3466090
C        1.9382550       -3.7293950       -2.3576590
C        2.2565830       -5.1009680       -2.1730570
C        1.2706300       -6.0592580       -2.1885000
C       -0.0790880       -5.6798900       -2.3816190
C       -0.4161770       -4.3591560       -2.5775690
C        0.5814560       -3.3455390       -2.5891610
C        0.2841570       -1.9546520       -2.7784650
C        1.2787240       -0.9952940       -2.6109910
C        0.8788620        0.4554750       -2.6351710
H        1.7433520        1.1178580       -2.5945020
H        0.3150020        0.6786020       -3.5441780
N       -0.0469960        0.9294590       -1.4893460
O        2.5049820       -1.3641410        0.8208880
C        1.7189310       -2.1045160        1.3966180
C        1.6375190       -2.6110800        2.7461940
C        0.6184640       -3.7416720        2.6959840
H        1.1174900       -4.7202570        2.6163670
H       -0.0781930       -3.7762610        3.5322750
N       -0.1241220       -3.4604780        1.4597430
C       -1.4878110       -3.3638140        1.3294140
O       -2.0627290       -2.7628630        0.4330940
O       -2.0527870       -4.1280010        2.2916430
C       -3.4979330       -4.4004480        2.3295830
C       -3.6306410       -5.2872980        3.5707180
H       -3.0091370       -6.1831940        3.4733660
H       -4.6727270       -5.5987400        3.6997590
H       -3.3171840       -4.7449610        4.4684960
C       -3.9114070       -5.1629920        1.0667430
H       -4.9739830       -5.4243830        1.1252880
H       -3.7499380       -4.5540130        0.1749760
H       -3.3362340       -6.0907450        0.9734590
C       -4.2848450       -3.0994580        2.5078590
H       -4.3134490       -2.5259060        1.5823150
H       -5.3136010       -3.3312910        2.8070480
H       -3.8330450       -2.4823980        3.2908910
O        0.6144930       -2.5534830        0.6536480
C        2.8252530       -2.7989280        3.6019630
C        4.1190310       -2.4429300        3.1773590
C        5.2305450       -2.7036880        3.9696590
C        5.1060250       -3.3112540        5.2275340
C        3.8202100       -3.6650020        5.6509490
C        2.7023240       -3.4177850        4.8582100
H        1.7200570       -3.7016040        5.2263140
H        3.6894650       -4.1438320        6.6192820
C        6.3142260       -3.5542700        6.0996920
H        6.0927100       -4.2677080        6.9003560
H        6.6594150       -2.6266520        6.5748150
H        7.1562630       -3.9515270        5.5210180
H        6.2183070       -2.4280530        3.6051130
H        4.2238600       -1.9935470        2.1986210
C        0.7091300        1.1760030       -0.1614430
C        1.5827430        2.4018710       -0.1660420
C        1.0518920        3.6911670       -0.2000230
C        1.9435150        4.8134210       -0.3390650
C        1.4844610        6.1378600       -0.5908840
C        2.3685420        7.1830980       -0.7351580
C        3.7636990        6.9685200       -0.6291370
C        4.2459190        5.7004590       -0.4053430
C        3.3616700        4.5954560       -0.2721590
C        3.8509520        3.2777360       -0.0824670
C        2.9841740        2.2145790       -0.0559780
H        3.3554150        1.2071370        0.0883980
H        4.9209340        3.1118100        0.0184810
H        5.3156890        5.5181300       -0.3391230
H        4.4492990        7.8044260       -0.7366180
H        1.9915850        8.1822130       -0.9364430
H        0.4201260        6.3209090       -0.6837350
C       -0.4238520        3.8657780       -0.1041410
C       -1.2505540        3.1569870       -0.9733120
C       -0.6578890        2.2422610       -2.0116030
H       -1.4065940        1.9436190       -2.7482210
H        0.1601970        2.7437010       -2.5341770
C       -2.6510110        3.3646400       -0.9616630
C       -3.2303290        4.2393950       -0.0775480
C       -2.4411940        4.9101080        0.8913140
C       -3.0346630        5.7605490        1.8646940
C       -2.2716370        6.3583080        2.8408240
C       -0.8778590        6.1176840        2.8899380
C       -0.2701420        5.3156450        1.9492840
C       -1.0208000        4.7048880        0.9039030
H        0.7949410        5.1302170        2.0150260
H       -0.2822930        6.5630800        3.6821380
H       -2.7367330        6.9996870        3.5845460
H       -4.1103020        5.9152950        1.8307070
H       -4.3042500        4.4067360       -0.0942090
H       -3.2676600        2.8337280       -1.6770670
H        1.3019780        0.2811620        0.0177270
H       -0.0725880        1.2242560        0.6008500
C       -1.1381930       -0.1085820       -1.1274280
C       -1.8386970       -0.7056740       -2.3243930
C       -1.0984620       -1.5347350       -3.1634210
C       -1.6417580       -1.9790410       -4.4190500
C       -0.8817190       -2.6856080       -5.3932160
C       -1.4436600       -3.0673330       -6.5912790
C       -2.7975640       -2.7733520       -6.8803280
C       -3.5583880       -2.0840450       -5.9659660
C       -3.0009940       -1.6608870       -4.7289370
C       -3.7701990       -0.9523440       -3.7788250
C       -3.2333440       -0.4715280       -2.5989700
C       -4.1672370        0.1814700       -1.6377030
C       -4.1723890       -0.1716730       -0.2786050
C       -5.0778050        0.4277150        0.5854220
C       -6.0098300        1.3577880        0.1321270
C       -6.0173960        1.6835050       -1.2219820
C       -5.1138520        1.1118450       -2.1053920
H       -5.1448020        1.4153880       -3.1464610
H       -3.4894970       -0.9133910        0.1207810
H       -4.8291410       -0.8101790       -3.9770190
H       -4.5975440       -1.8441640       -6.1777340
H       -3.2291820       -3.0875610       -7.8265100
H       -0.8413370       -3.5986720       -7.3227650
H        0.1573810       -2.9166930       -5.1908710
H       -0.6364590       -0.8810610       -0.5399690
H       -1.8032630        0.4240970       -0.4536750
H       -1.4564770       -4.0806360       -2.6953740
H       -0.8575450       -6.4374360       -2.3653760
H        1.5220530       -7.1054890       -2.0383020
H        3.2949090       -5.3759240       -2.0060690
H        3.9806010       -3.0417660       -2.2494580
C        3.7860560       -0.4347310       -2.5785490
C        3.9919060        0.2558790       -3.7844120
C        5.0667360        1.1211180       -3.9125890
C        5.9549450        1.3243330       -2.8597980
C        5.7450110        0.6324860       -1.6703090
C        4.6879750       -0.2498490       -1.5199360
H        4.5195310       -0.7260700       -0.5618930
H        3.3357670        0.1123190       -4.6359750
C       -2.7893740        2.0306030        3.7808170
C       -2.0961660        2.2840210        5.1265530
H       -3.7727280        1.5513910        3.8824800
H       -2.9237070        2.9229380        3.1607240
H       -1.6475990        3.2860040        5.1819100
H       -2.7402750        2.1657550        6.0070360
N       -0.9145080        0.5992620        3.9471870
Cl        0.3636070       -0.8419190        3.4484210
C       -0.9624530        1.2409740        5.1777200
O       -0.2371340        1.0311030        6.1308620
C       -1.8605170        1.0436740        3.0600150
O       -1.9657940        0.7170410        1.8786180
F        6.5731950        0.8785540       -0.6408400
F        6.9772930        2.1777540       -2.9841700
F        5.2725870        1.7826850       -5.0625650
F       -5.0943210        0.1016960        1.8872080
F       -6.8780050        1.9304800        0.9755730
F       -6.9130760        2.5880530       -1.6564750
159
S_MajorCl_6_MaruakaCF3_TS_Diffuse.log
C        2.8143730       -0.5374270        2.5434590
C        3.0674610        0.4493300        3.4749000
C        2.0528380        0.9896530        4.2970970
C        2.3199260        2.0501140        5.2034030
C        1.3194590        2.5669140        5.9923060
C        0.0072550        2.0437720        5.9032290
C       -0.2778060        1.0038090        5.0473820
C        0.7367490        0.4359990        4.2285590
C        0.4938620       -0.6381360        3.3103310
C        1.4782580       -1.0429170        2.4147390
C        1.0995640       -2.0527050        1.3599120
H        1.9572640       -2.3710370        0.7687150
H        0.6523080       -2.9367660        1.8215100
N        0.0636560       -1.5834450        0.3139920
O        2.5948230        1.7488870        0.1505980
C        1.8523970        2.6698020        0.4688560
C        1.6118050        3.9847180       -0.0812710
C        0.8881640        4.7376440        1.0173830
H        1.5814920        5.3101770        1.6516300
H        0.1025260        5.4064440        0.6672050
N        0.2759720        3.6534350        1.8132960
C       -1.1007010        3.4357290        1.8341280
O       -1.6365620        2.3404200        1.8459910
O       -1.6921710        4.6371680        1.9722440
C       -3.1487750        4.8258240        1.8329990
C       -3.3089110        6.3287760        2.0755530
H       -2.7323110        6.9009240        1.3422710
H       -2.9641350        6.6003390        3.0788750
H       -4.3628920        6.6107800        1.9816630
C       -3.8971970        4.0269960        2.9051290
H       -3.8020790        2.9536390        2.7414570
H       -3.5062730        4.2671000        3.9002250
H       -4.9592920        4.2954870        2.8813780
C       -3.5649520        4.4542610        0.4102680
H       -4.6409020        4.6163260        0.2862990
H       -3.0340960        5.0661100       -0.3256110
H       -3.3514090        3.4060830        0.2010420
O        1.0143440        2.4597100        1.5692400
C        2.5997950        4.6823230       -0.9229040
C        3.5882020        3.9971120       -1.6577280
C        4.4988130        4.6901830       -2.4476800
C        4.4686730        6.0883420       -2.5545680
C        3.4850650        6.7683210       -1.8297430
C        2.5687590        6.0838270       -1.0329510
H        1.8126590        6.6533630       -0.4995940
H        3.4297830        7.8535240       -1.8894750
C        5.4454750        6.8247010       -3.4412820
H        6.4588640        6.4153280       -3.3520330
H        5.4899750        7.8898310       -3.1898200
H        5.1623000        6.7511850       -4.5003140
H        5.2538840        4.1301020       -2.9967370
H        3.6406160        2.9169630       -1.5942790
C        0.7098730       -0.6753340       -0.7626850
C        1.5902950       -1.4148920       -1.7373700
C        1.0507300       -2.2801760       -2.6898280
C        1.9356090       -3.0408540       -3.5328700
C        1.4818780       -4.0844540       -4.3890650
C        2.3616310       -4.7967390       -5.1727500
C        3.7460780       -4.5037960       -5.1518240
C        4.2232000       -3.5161470       -4.3227140
C        3.3448900       -2.7760930       -3.4853720
C        3.8339670       -1.7857050       -2.5967460
C        2.9832140       -1.1465110       -1.7288910
H        3.3586950       -0.3860970       -1.0551180
H        4.8928420       -1.5447730       -2.5969760
H        5.2862980       -3.2915720       -4.2839890
H        4.4282030       -5.0676210       -5.7821260
H        1.9898840       -5.5938290       -5.8107980
H        0.4258740       -4.3272880       -4.4133710
C       -0.4289910       -2.4160730       -2.7885720
C       -1.1591470       -2.7244970       -1.6437460
C       -0.4635400       -2.8846200       -0.3210330
H       -1.1228530       -3.3290200        0.4277970
H        0.4182860       -3.5205000       -0.4263970
C       -2.5509270       -2.9703990       -1.7249090
C       -3.2225230       -2.8600270       -2.9156690
C       -2.5412080       -2.4336920       -4.0829770
C       -3.2351330       -2.2307450       -5.3062000
C       -2.5795160       -1.7643940       -6.4216280
C       -1.1957930       -1.4741250       -6.3545410
C       -0.4906290       -1.6834730       -5.1905950
C       -1.1294040       -2.1885930       -4.0236140
H        0.5646150       -1.4411260       -5.1537370
H       -0.6862150       -1.0765200       -7.2278030
H       -3.1216600       -1.6048200       -7.3496760
H       -4.3022170       -2.4372680       -5.3372200
H       -4.2856740       -3.0770610       -2.9650480
H       -3.0852390       -3.2755640       -0.8327800
H        1.2805440        0.0729000       -0.2110360
H       -0.1239020       -0.1775190       -1.2678420
C       -1.0790840       -0.7376310        0.9262100
C       -1.6445880       -1.3170000        2.2034030
C       -0.8219250       -1.3446980        3.3276390
C       -1.2082790       -2.0729430        4.5053270
C       -0.3434460       -2.2726210        5.6180730
C       -0.7524790       -3.0055240        6.7098920
C       -2.0489950       -3.5714600        6.7563170
C       -2.9075890       -3.4046670        5.6953100
C       -2.5071030       -2.6685640        4.5476500
C       -3.3779100       -2.4802230        3.4504440
C       -2.9870060       -1.8229000        2.2981560
C       -4.0511150       -1.5768990        1.2816420
C       -4.3438970       -0.2818190        0.8285410
C       -5.4494150       -0.0594380        0.0013320
C       -6.2582590       -1.1148440       -0.4130890
C       -5.9616350       -2.4063920        0.0218180
C       -4.8812710       -2.6325280        0.8719670
H       -4.6771510       -3.6400730        1.2201540
C       -6.7683480       -3.5726730       -0.4823080
F       -8.0252700       -3.2154400       -0.8122200
F       -6.2061220       -4.1133920       -1.5949260
F       -6.8468770       -4.5632440        0.4316910
H       -7.1138190       -0.9327660       -1.0512570
C       -5.7848940        1.3520310       -0.4089550
F       -5.8985830        2.1585720        0.6701880
F       -6.9463970        1.4222780       -1.0912450
F       -4.8243500        1.8848900       -1.1984780
H       -3.7329850        0.5572040        1.1521090
H       -4.4007150       -2.8368090        3.5379730
H       -3.9038710       -3.8393690        5.7142730
H       -2.3592970       -4.1409820        7.6277600
H       -0.0722820       -3.1524150        7.5440890
H        0.6542420       -1.8505320        5.5984510
H       -0.6634350        0.2579400        1.0993280
H       -1.8134420       -0.6509450        0.1263940
H       -1.2921370        0.6295810        4.9742860
H       -0.7845890        2.4740670        6.5098470
H        1.5287930        3.3859010        6.6746520
H        3.3275960        2.4551950        5.2489860
H        4.0823750        0.8192490        3.5927570
C        3.9849630       -1.1076860        1.8173620
C        4.2892660       -2.4735530        1.9084050
C        5.4361050       -2.9928070        1.3058200
C        6.3045170       -2.1576740        0.6045670
C        6.0093220       -0.7973840        0.5140270
C        4.8644030       -0.2712470        1.1143000
H        4.6192990        0.7797820        1.0045930
C        6.8816420        0.1038820       -0.3201460
F        6.3830550        0.2372100       -1.5769710
F        8.1355770       -0.3813980       -0.4459210
F        6.9693850        1.3425230        0.1997120
H        7.1941630       -2.5601350        0.1352250
C        5.7678050       -4.4516940        1.4798020
F        4.6506810       -5.2142640        1.5137060
F        6.4297390       -4.6769050        2.6376230
F        6.5474870       -4.9140470        0.4804050
H        3.6402460       -3.1357860        2.4731040
C       -3.2361810        1.7018890       -3.8702050
C       -3.5129260        3.1998990       -4.0350440
H       -4.0977520        1.1168500       -3.5403310
H       -2.8507120        1.2298430       -4.7808550
H       -3.4557070        3.5624820       -5.0657540
H       -4.4899570        3.4960410       -3.6382350
N       -1.6885580        2.9035890       -2.5442430
Cl       -0.1198490        3.3435540       -1.4005360
C       -2.4232390        3.8862350       -3.1910780
O       -2.2618790        5.0874510       -3.0900340
C       -2.1362410        1.6372910       -2.8000690
O       -1.7399810        0.5949910       -2.2842990
147
S_MajorCl_6_MaruakaF3_TS_Diffuse.log
C        2.6765300       -1.0762800       -2.6392790
C        3.1764850       -2.3600570       -2.5572760
C        2.3413090       -3.4993500       -2.5691000
C        2.8750070       -4.8070730       -2.4158070
C        2.0499410       -5.9065150       -2.4224220
C        0.6533600       -5.7395950       -2.5810850
C        0.1091070       -4.4861150       -2.7465020
C        0.9345480       -3.3279180       -2.7578580
C        0.4223140       -1.9964670       -2.9082140
C        1.2593500       -0.8927750       -2.7552250
C        0.6295390        0.4781950       -2.7732590
H        1.3723150        1.2745250       -2.7619350
H        0.0137600        0.5950280       -3.6685170
N       -0.3184390        0.8116750       -1.5980990
O        2.7052020       -1.0364240        0.6275740
C        2.1350830       -1.9295090        1.2360750
C        2.2630480       -2.4393040        2.5861730
C        1.5182100       -3.7593580        2.5792920
H        2.1826290       -4.6109210        2.3673680
H        0.9605630       -3.9688710        3.4913950
N        0.5699610       -3.5995300        1.4611820
C       -0.8038920       -3.4464910        1.6345080
O       -1.5170840       -2.7881770        0.8987860
O       -1.1927660       -4.2335740        2.6539740
C       -2.5654050       -4.1899470        3.1998190
C       -2.4932180       -5.2060260        4.3429660
H       -1.7402500       -4.9056990        5.0789270
H       -2.2331500       -6.2006000        3.9642180
H       -3.4636790       -5.2690800        4.8474950
C       -3.5743020       -4.6466680        2.1408020
H       -3.6350240       -3.9380180        1.3147800
H       -3.2925890       -5.6283220        1.7430730
H       -4.5657680       -4.7372070        2.5999170
C       -2.8532110       -2.7866240        3.7373940
H       -3.8464600       -2.7701810        4.2011580
H       -2.1114390       -2.5101210        4.4929140
H       -2.8300330       -2.0389450        2.9442500
O        1.1131900       -2.6282200        0.5670200
C        3.5031720       -2.2911520        3.3664780
C        4.3881190       -1.2110790        3.1697860
C        5.5463160       -1.0885930        3.9284510
C        5.8807510       -2.0236720        4.9199620
C        4.9980280       -3.0882360        5.1240240
C        3.8342910       -3.2220830        4.3665980
H        3.1714080       -4.0582510        4.5721990
H        5.2187350       -3.8265450        5.8926020
C        7.1501670       -1.8835440        5.7276360
H        8.0410250       -2.1072090        5.1244620
H        7.1553960       -2.5651900        6.5848510
H        7.2722430       -0.8631230        6.1114180
H        6.2062350       -0.2406450        3.7519600
H        4.1524430       -0.4681720        2.4170660
C        0.4502170        1.2399770       -0.3269450
C        1.0947340        2.5992170       -0.4365250
C        0.3336900        3.7716420       -0.4487580
C        0.9882720        5.0322910       -0.6853640
C        0.2746820        6.2423530       -0.9209150
C        0.9363210        7.4264900       -1.1566440
C        2.3507670        7.4732600       -1.1654990
C        3.0737790        6.3210300       -0.9644260
C        2.4213280        5.0781110       -0.7395430
C        3.1583510        3.8768640       -0.5838740
C        2.5105020        2.6716290       -0.4655240
H        3.0754320        1.7527950       -0.3613190
H        4.2445240        3.9195840       -0.5830450
H        4.1605550        6.3381610       -0.9884760
H        2.8601330        8.4161800       -1.3440450
H        0.3667620        8.3330760       -1.3422430
H       -0.8089650        6.2254350       -0.9268940
C       -1.1420060        3.6823060       -0.2570830
C       -1.8709210        2.8042000       -1.0563640
C       -1.1791350        1.9802850       -2.1092460
H       -1.8971790        1.5349030       -2.8007080
H       -0.4895030        2.6054250       -2.6808790
C       -3.2826370        2.7491930       -0.9649580
C       -3.9632930        3.5256530       -0.0617710
C       -3.2602930        4.3669760        0.8362340
C       -3.9497420        5.1228030        1.8231340
C       -3.2641320        5.8984500        2.7277060
C       -1.8502330        5.9395040        2.6875610
C       -1.1534850        5.2332460        1.7321470
C       -1.8290350        4.4403990        0.7589260
H       -0.0735170        5.2722380        1.7321740
H       -1.3076350        6.5273330        3.4227940
H       -3.8013120        6.4649650        3.4831850
H       -5.0347060        5.0616370        1.8569980
H       -5.0483530        3.4864530       -0.0107390
H       -3.8286030        2.0916220       -1.6309930
H        1.1812410        0.4551800       -0.1447120
H       -0.2882760        1.1968890        0.4786590
C       -1.1712120       -0.4071850       -1.1627710
C       -1.8425630       -1.1164280       -2.3176130
C       -1.0258640       -1.7956230       -3.2203650
C       -1.5581750       -2.3020230       -4.4552690
C       -0.7467010       -2.8488990       -5.4887410
C       -1.3053940       -3.2974510       -6.6648500
C       -2.7047540       -3.2344680       -6.8701130
C       -3.5172530       -2.7044410       -5.8957440
C       -2.9677990       -2.2156420       -4.6794710
C       -3.7873520       -1.6684320       -3.6668500
C       -3.2715740       -1.1207550       -2.5062340
C       -4.2507010       -0.6518190       -1.4837380
C       -4.1357710       -1.0263910       -0.1343010
C       -5.1106290       -0.6248970        0.7700860
C       -6.2103850        0.1335810        0.3755260
C       -6.3246190        0.4868450       -0.9656620
C       -5.3665820        0.1023690       -1.8924380
H       -5.4911040        0.4144010       -2.9237850
H       -3.3128190       -1.6365570        0.2268290
H       -4.8647540       -1.7097600       -3.8002820
H       -4.5926830       -2.6429960       -6.0433420
H       -3.1314890       -3.5995480       -7.8000660
H       -0.6659540       -3.7029590       -7.4438800
H        0.3267800       -2.9014050       -5.3493120
H       -0.4819600       -1.0773180       -0.6408560
H       -1.8663390       -0.0082730       -0.4286080
H       -0.9642650       -4.3763040       -2.8448320
H        0.0033570       -6.6097800       -2.5619290
H        2.4639180       -6.9027560       -2.2942040
H        3.9476610       -4.9184410       -2.2791610
H        4.2507020       -2.5051460       -2.4861510
C        3.6660360        0.0372800       -2.6938980
C        3.6940920        0.9234400       -3.7836020
C        4.6777260        1.9008890       -3.8565570
C        5.6546590        2.0153310       -2.8712880
C        5.6276190        1.1239990       -1.8002220
C        4.6503150        0.1431700       -1.6973010
H        4.6208450       -0.4977610       -0.8225640
H        2.9830370        0.8447390       -4.5994420
C       -2.3146070        2.3166430        4.0325280
C       -1.6931000        2.3410930        5.4308920
H       -3.4022150        2.1902770        4.0292830
H       -2.0778240        3.1899830        3.4186850
H       -1.0654460        3.2218710        5.6083410
H       -2.4164880        2.2943410        6.2508390
N       -0.8205210        0.4887290        4.2215490
Cl        0.6896440       -0.9695510        3.5152860
C       -0.7830510        1.0965970        5.4738160
O       -0.1347380        0.7314670        6.4339300
C       -1.6570840        1.1148540        3.3416150
O       -1.8520080        0.8072550        2.1650600
F       -7.3801150        1.2276410       -1.3466890
F       -7.1367750        0.5143360        1.2640520
F       -5.0299830       -0.9807890        2.0599240
F        4.7138710        2.7506370       -4.8962190
F        6.5939220        2.9674190       -2.9463710
F        6.5631700        1.2562020       -0.8468970
177
S_MajorCf00_ConstOpt.log
C        2.3896030       -1.2113990        2.6824430
C        2.9828710       -0.1758590        3.3738720
C        2.2034170        0.7696830        4.1051970
C        2.8168420        1.8722700        4.7812530
C        2.0520200        2.7570110        5.4986190
C        0.6376280        2.5934880        5.5688670
C        0.0255370        1.5434440        4.9320410
C        0.7981770        0.5924240        4.1904770
C        0.2045460       -0.5178530        3.5001800
C        0.9590810       -1.3187250        2.6557330
C        0.2614330       -2.3271660        1.7961600
H        0.9567330       -2.9546740        1.2189170
H       -0.3749950       -2.9852500        2.4104090
N       -0.6817400       -1.7035410        0.7375510
O       -0.9968000        2.7363410        2.2878930
C       -1.2746680        3.0670190        1.1533970
C       -0.7961430        4.1435390        0.2879640
C       -1.6233380        4.1287300       -0.9613830
H       -2.2953770        4.9979370       -0.9992960
H       -1.0226330        4.0874840       -1.8741140
N       -2.4221700        2.8938170       -0.8298410
C       -2.4808770        1.9044040       -1.8079430
O       -2.5968450        0.7121380       -1.5621710
O       -2.5200870        2.5061980       -2.9948290
C       -2.6652180        1.7574230       -4.2658900
C       -4.0518250        1.1119480       -4.3026680
H       -4.1496290        0.3616270       -3.5137080
H       -4.1972520        0.6182250       -5.2702140
H       -4.8346400        1.8676350       -4.1803750
C       -1.5362220        0.7401420       -4.4188450
H       -1.5805520        0.3030440       -5.4235490
H       -0.5716340        1.2327500       -4.2852060
H       -1.6343420       -0.0698670       -3.6908620
C       -2.5322670        2.8721650       -5.3057180
H       -1.5530340        3.3503460       -5.2174230
H       -2.6345520        2.4547820       -6.3130180
H       -3.3104290        3.6290620       -5.1627370
O       -2.2433740        2.3468040        0.4715750
C       -0.0665910        5.3077150        0.7417180
C        0.0195790        5.6405050        2.1085110
C        0.6621000        6.8075860        2.5081360
C        1.2607510        7.6663860        1.5765050
C        1.1895190        7.3202120        0.2174440
C        0.5365050        6.1694540       -0.1994930
H        0.5340930        5.9045850       -1.2519600
H        1.6624920        7.9603580       -0.5236190
C        1.9888120        8.9128790        2.0164250
H        1.7507020        9.7657520        1.3700410
H        3.0766520        8.7702350        1.9701270
H        1.7347230        9.1858610        3.0456950
H        0.7003330        7.0588870        3.5656730
H       -0.4300130        4.9838250        2.8443490
C        0.1449590       -1.1100310       -0.4469510
C        0.7915890       -2.2157890       -1.2310190
C        0.0507110       -3.0905370       -2.0119180
C        0.6912660       -4.2293030       -2.6128970
C       -0.0452110       -5.2693480       -3.2668590
C        0.6022200       -6.3434920       -3.8230500
C        2.0230080       -6.4421330       -3.7614450
C        2.7554240       -5.4690900       -3.1303900
C        2.1040850       -4.3447310       -2.5294250
C        2.8543670       -3.3374630       -1.8435170
C        2.2141420       -2.3140420       -1.1984370
H        2.7739150       -1.5152710       -0.6786720
H        3.9428920       -3.3996890       -1.8476520
H        3.8420070       -5.5339700       -3.0721680
H        2.5101750       -7.3021680       -4.2197100
H        0.0431930       -7.1368350       -4.3179690
H       -1.1329590       -5.1958620       -3.3112620
C       -1.3937570       -2.8283860       -2.1933350
C       -2.1902940       -2.6711110       -1.0680730
C       -1.6052300       -2.8604040        0.2991020
H       -2.3706420       -2.9474550        1.0832110
H       -0.9863100       -3.7720440        0.3186630
C       -3.5851850       -2.4180950       -1.2044720
C       -4.1580380       -2.3212540       -2.4454910
C       -3.3585890       -2.4422770       -3.6251330
C       -3.9455980       -2.3179310       -4.9256410
C       -3.1646240       -2.3885400       -6.0506760
C       -1.7564100       -2.5775460       -5.9344570
C       -1.1720830       -2.7121700       -4.7007530
C       -1.9621320       -2.6723700       -3.5053730
H       -0.0907400       -2.8401750       -4.6146690
H       -1.1548750       -2.6090650       -6.8424210
H       -3.6017260       -2.2970780       -7.0444500
H       -5.0214410       -2.1627240       -4.9989180
H       -5.2273340       -2.1379190       -2.5527670
H       -4.1895260       -2.3035870       -0.3081210
H        0.8831220       -0.4253210       -0.0077490
H       -0.5746600       -0.5357180       -1.0494750
C       -1.5327120       -0.5140920        1.2645090
C       -2.1040100       -0.7920400        2.6254940
C       -1.2300970       -0.8341870        3.7029720
C       -1.6802990       -1.2192160        5.0128280
C       -0.7876950       -1.4073030        6.1174340
C       -1.2646990       -1.7921150        7.3448930
C       -2.6596480       -2.0103500        7.5436720
C       -3.5396690       -1.8421820        6.5051390
C       -3.0655970       -1.4459270        5.2134790
C       -3.9652130       -1.2566550        4.1234750
C       -3.5108910       -0.9301160        2.8616930
C       -4.5508140       -0.6558260        1.8421240
C       -4.6740890        0.6267330        1.2765540
C       -5.7710540        0.9186630        0.4593550
C       -6.7120690       -0.0740330        0.1410240
C       -6.5697730       -1.3538480        0.6851300
C       -5.5050210       -1.6408350        1.5531340
H       -5.4168160       -2.6303410        2.0107930
C       -7.5606940       -2.4445870        0.3811170
F       -8.2755080       -2.8428070        1.4471100
F       -8.4921540       -2.1640100       -0.5428420
F       -7.0003740       -3.5804380       -0.0727750
H       -7.5503540        0.1603980       -0.5231160
C       -5.9831710        2.3085100       -0.0876060
F       -7.2641690        2.7227930       -0.0226170
F       -5.6730910        2.4404790       -1.3857110
F       -5.3124900        3.2938170        0.5229500
H       -3.9093380        1.3899610        1.4899760
H       -5.0358750       -1.3555750        4.3179740
H       -4.6081030       -2.0057860        6.6432950
H       -3.0084140       -2.3118000        8.5316500
H       -0.5866910       -1.9366030        8.1863890
H        0.2812020       -1.2404990        5.9685760
H       -0.8546860        0.3479410        1.3017210
H       -2.2803970       -0.3244790        0.4853270
H       -1.0607410        1.4370610        4.9544700
H        0.0518520        3.3242770        6.1254770
H        2.5089580        3.5999980        6.0162780
H        3.8965160        1.9993410        4.7006560
H        4.0697270       -0.0632620        3.3763800
C        3.2743510       -2.2502510        2.1053480
C        3.1320110       -3.5818400        2.5135490
C        4.0315310       -4.5571370        2.0533540
C        5.0970650       -4.2011090        1.2228980
C        5.2398030       -2.8617010        0.8218540
C        4.3271520       -1.8908060        1.2422830
H        4.3865380       -0.8356700        0.8999790
C        6.4261630       -2.4925810       -0.0302490
F        6.4101710       -1.2791580       -0.5913320
F        6.6420270       -3.3233480       -1.0676040
F        7.5887500       -2.5251080        0.6472420
H        5.8211630       -4.9509790        0.8899370
C        3.8301690       -5.9798730        2.4969840
F        4.0225900       -6.1752810        3.8129600
F        4.6125320       -6.9040670        1.9193610
F        2.5852310       -6.4465080        2.2847230
H        2.3321140       -3.8542730        3.2064370
C        5.2562190        4.6851560        0.9842870
C        4.4912050        4.9260310        2.1263380
C        3.3402050        4.1726980        2.3706460
C        2.9475180        3.1746490        1.4802250
C        3.7295530        2.9369860        0.3478900
C        4.8758300        3.6878650        0.0860500
H        5.4557430        3.4782520       -0.8054220
S        3.3162260        1.5914080       -0.7729580
O        3.0107360        0.4213070        0.0978020
O        4.4626890        1.4411720       -1.6876760
N        1.9117300        1.9160470       -1.5774410
F        0.6153970        2.7725360       -0.4408630
S        1.9354910        3.0640050       -2.7948560
O        2.6224460        4.3122320       -2.4146720
O        0.5388310        3.1607460       -3.2663290
C        2.8772570        2.3320590       -4.1497260
C        3.8709550        3.0925170       -4.7625070
C        4.5543600        2.5624750       -5.8581140
C        4.2449720        1.2850020       -6.3271200
C        3.2494120        0.5304110       -5.7000550
C        2.5590320        1.0522620       -4.6080640
H        1.7951220        0.4699340       -4.1023630
H        3.0140770       -0.4679430       -6.0599160
H        4.7823390        0.8735860       -7.1776500
H        5.3323420        3.1472400       -6.3416260
H        4.1010830        4.0781500       -4.3737170
H        2.0433010        2.6023670        1.6521480
H        2.7345220        4.3695430        3.2506490
H        4.7897360        5.7030780        2.8259520
H        6.1495250        5.2731820        0.7892170
177
S_MajorCf02_B3LYP_TS.log
C        3.5950990       -0.3125860        2.1238200
C        3.7227150        0.6193710        3.1340350
C        2.7328510        0.7564790        4.1507810
C        2.8409360        1.7635880        5.1624630
C        1.8624120        1.8933530        6.1150240
C        0.7259890        1.0321590        6.1011350
C        0.6053380        0.0531910        5.1478340
C        1.6218990       -0.1251530        4.1537400
C        1.5479670       -1.1404530        3.1395110
C        2.4571830       -1.1834130        2.0913340
C        2.2539180       -2.2127260        1.0205510
H        3.0877400       -2.2613350        0.3046850
H        2.1266400       -3.2118390        1.4691230
N        0.9971620       -1.9744810        0.1482230
O        2.3113390        2.0328140        0.2065390
C        1.4384650        2.5331230        0.8974530
C        0.9118610        3.8958720        0.9686810
C        0.0265610        3.9773550        2.1715580
H        0.4627960        4.6109820        2.9567490
H       -0.9776640        4.3342090        1.9226190
N       -0.0329160        2.5827510        2.6452220
C       -1.2083070        1.9269750        3.0092110
O       -1.3834800        0.7272250        2.8994030
O       -1.9999520        2.8273940        3.5989630
C       -3.3060630        2.4592340        4.1902790
C       -3.8756140        3.8235000        4.5809530
H       -3.9918220        4.4466650        3.6891860
H       -3.2141580        4.3371300        5.2872800
H       -4.8563680        3.6976310        5.0524440
C       -3.0489840        1.5820770        5.4200490
H       -2.5948920        0.6319580        5.1300430
H       -2.3886500        2.0950720        6.1280770
H       -3.9982950        1.3745090        5.9273320
C       -4.2026240        1.7736910        3.1587360
H       -5.1983210        1.6327360        3.5977360
H       -4.3014170        2.3969610        2.2669090
H       -3.8034400        0.8049960        2.8646800
O        0.8285580        1.7650890        1.8583300
C        1.4876500        5.0457350        0.3123990
C        2.4852570        4.9191760       -0.6811110
C        3.0207810        6.0464160       -1.2884420
C        2.5950900        7.3399480       -0.9443360
C        1.5937700        7.4637300        0.0294900
C        1.0473860        6.3446250        0.6461320
H        0.2600100        6.4772520        1.3815680
H        1.2326310        8.4522780        0.3029600
C        3.2116360        8.5567630       -1.5892710
H        4.1508060        8.8358550       -1.0919860
H        2.5443060        9.4229970       -1.5346590
H        3.4491520        8.3749390       -2.6434240
H        3.7866490        5.9238060       -2.0517950
H        2.8207400        3.9299330       -0.9657110
C        1.3021910       -0.8579660       -0.8962720
C        2.2344390       -1.3653130       -1.9617240
C        1.8213910       -2.2921270       -2.9061070
C        2.7707170       -2.8561320       -3.8281900
C        2.4400470       -3.9381240       -4.7061790
C        3.3773940       -4.4558520       -5.5642410
C        4.6992280       -3.9238570       -5.5972620
C        5.0499260       -2.8942610       -4.7610310
C        4.0940730       -2.3426520       -3.8498330
C        4.4491700       -1.2791080       -2.9605480
C        3.5472080       -0.8132190       -2.0415840
H        3.7937780        0.0210740       -1.3826340
H        5.4474170       -0.8470270       -3.0332320
H        6.0583200       -2.4816090       -4.7735390
H        5.4202720       -4.3511550       -6.2935890
H        3.1274230       -5.2803060       -6.2315420
H        1.4287590       -4.3482140       -4.6794820
C        0.4003400       -2.7006200       -2.9175960
C       -0.1546490       -3.1974850       -1.7476760
C        0.6870230       -3.3326740       -0.5132120
H        0.2081940       -3.9460970        0.2631990
H        1.6604520       -3.7864950       -0.7621250
C       -1.5056150       -3.6466060       -1.7342330
C       -2.2820370       -3.5610720       -2.8601680
C       -1.7558120       -2.9969280       -4.0644720
C       -2.5663660       -2.8798800       -5.2388470
C       -2.0606210       -2.3064060       -6.3776220
C       -0.7264140       -1.8045830       -6.3960480
C        0.0736910       -1.9135510       -5.2870310
C       -0.4115000       -2.5397920       -4.0932200
H        1.0886130       -1.5109300       -5.2961840
H       -0.3580830       -1.3276610       -7.3039480
H       -2.6682410       -2.2171390       -7.2776260
H       -3.5926950       -3.2451050       -5.2032130
H       -3.3157630       -3.9098990       -2.8523020
H       -1.9094510       -4.0705530       -0.8185110
H        1.7306800       -0.0220140       -0.3257990
H        0.3349880       -0.5395890       -1.3091030
C       -0.2524250       -1.4874120        0.9515020
C       -0.4463860       -2.2982390        2.2036920
C        0.4847420       -2.1698500        3.2270360
C        0.4509710       -3.0207300        4.3851880
C        1.4954220       -3.0447440        5.3663380
C        1.4152750       -3.8778160        6.4530810
C        0.2880570       -4.7340620        6.6282400
C       -0.7238160       -4.7400990        5.7030200
C       -0.6571070       -3.8868880        4.5543280
C       -1.6891640       -3.8831580        3.5733980
C       -1.5957620       -3.1281030        2.4187230
C       -2.7647670       -3.2278110        1.5115790
C       -3.5747360       -2.1191180        1.2027190
C       -4.7925230       -2.3296290        0.5437900
C       -5.1752200       -3.6124150        0.1192890
C       -4.3388240       -4.7009280        0.3809810
C       -3.1498410       -4.5139270        1.0989160
H       -2.5189840       -5.3721880        1.3471790
C       -4.6988430       -6.0906290       -0.0646230
F       -5.7959040       -6.2102920       -0.8275560
F       -3.7422200       -6.6931740       -0.7954830
F       -4.9167660       -6.9508560        0.9453010
H       -6.1266390       -3.7531590       -0.4042560
C       -5.7747770       -1.2074340        0.3073780
F       -6.9356650       -1.4132360        0.9693370
F       -6.1677190       -1.1007970       -0.9748810
F       -5.4222600        0.0247930        0.6610530
H       -3.2565010       -1.0942300        1.4767270
H       -2.5767290       -4.4924020        3.7642370
H       -1.5904260       -5.3898590        5.8222630
H        0.2500400       -5.3786800        7.5063240
H        2.2090670       -3.8987220        7.1997460
H        2.3588950       -2.3900720        5.2365870
H       -0.0887480       -0.4295840        1.1943630
H       -1.0894120       -1.5550750        0.2456750
H       -0.2839060       -0.5811320        5.1098080
H       -0.0499680        1.1765450        6.8522990
H        1.9293150        2.6606890        6.8860050
H        3.7033600        2.4283740        5.1497640
H        4.5926570        1.2789520        3.1718740
C        4.7170890       -0.3904970        1.1600750
C        5.4678100       -1.5645300        1.0324690
C        6.5878110       -1.5901720        0.1857650
C        6.9845380       -0.4397410       -0.5009530
C        6.2339530        0.7400300       -0.3596450
C        5.0974720        0.7669420        0.4523790
H        4.4701550        1.6702590        0.5423570
C        6.6903890        1.9690580       -1.1016730
F        6.6924280        1.8246560       -2.4385980
F        7.9520080        2.3362830       -0.8158250
F        5.9806250        3.0876640       -0.9006410
H        7.8727500       -0.4468720       -1.1406860
C        7.3588610       -2.8767560        0.0569440
F        6.5917510       -3.9493960       -0.2092490
F        8.0248480       -3.2257290        1.1702830
F        8.2950880       -2.9150220       -0.9034510
H        5.1888700       -2.4509900        1.6085340
C       -3.7597670        0.4392810       -5.0821080
C       -5.1364220        0.6686620       -5.0538060
C       -5.7564220        1.0494370       -3.8612300
C       -5.0095420        1.2026080       -2.6935550
C       -3.6323180        0.9680740       -2.7347670
C       -3.0002130        0.5864960       -3.9208860
H       -1.9306640        0.4026970       -3.9204610
S       -2.6296160        1.1544040       -1.2468720
O       -1.3316950        0.5225840       -1.5554950
O       -3.3854070        0.5735850       -0.1137110
N       -2.3108860        2.7639480       -1.1300460
F       -0.6196370        3.1352990       -0.2441550
S       -3.3709590        3.8412070       -0.4446160
O       -2.9912540        4.1830470        0.9436380
O       -4.7848070        3.4687630       -0.6526360
C       -3.0353710        5.2838380       -1.4672840
C       -1.7264570        5.6133110       -1.8271120
C       -1.5068710        6.7687170       -2.5762980
C       -2.5796390        7.5809090       -2.9550090
C       -3.8820470        7.2358460       -2.5897730
C       -4.1173660        6.0799150       -1.8430790
H       -5.1230050        5.7837130       -1.5639770
H       -4.7181520        7.8614650       -2.8913460
H       -2.4006750        8.4791880       -3.5408000
H       -0.4929380        7.0323270       -2.8650890
H       -0.9144990        4.9579670       -1.5345030
H       -5.4754240        1.5270360       -1.7717970
H       -6.8277610        1.2301640       -3.8371300
H       -5.7258300        0.5536790       -5.9597430
H       -3.2724420        0.1413180       -6.0072640
177
S_MajorCf04_B3LYP_TS.log
C       -3.5707570        1.0899820        1.4143620
C       -3.8874370        0.4682550        2.6026940
C       -3.0226070        0.5539660        3.7360780
C       -3.3127670       -0.1549920        4.9446730
C       -2.4758040       -0.0494000        6.0270830
C       -1.3103860        0.7679010        5.9581140
C       -1.0143180        1.4643620        4.8130560
C       -1.8712760        1.3802680        3.6690580
C       -1.5910750        2.0726470        2.4400870
C       -2.3396340        1.8209410        1.2997410
C       -1.8762630        2.3705780       -0.0136410
H       -2.5709350        2.1498010       -0.8383150
H       -1.7351060        3.4623190        0.0431000
N       -0.5224690        1.7923200       -0.4782010
O        0.5030640       -2.3333360       -2.8273580
C       -0.0031850       -3.0347300       -1.9817250
C        0.4526480       -4.2850350       -1.3417940
C       -0.6469980       -4.7688050       -0.4482690
H       -1.0150300       -5.7592640       -0.7436910
H       -0.3338440       -4.7784140        0.5994810
N       -1.7105060       -3.7735030       -0.6616870
C       -2.6255260       -3.3619660        0.2898860
O       -3.1658280       -2.2669650        0.2911250
O       -2.8822700       -4.4113730        1.0835890
C       -3.9024110       -4.3543710        2.1479330
C       -5.2841710       -4.1737260        1.5121530
H       -6.0590430       -4.2535840        2.2835080
H       -5.4695210       -4.9565480        0.7668550
H       -5.3703450       -3.2012110        1.0279970
C       -3.5701830       -3.2504800        3.1552310
H       -2.5486090       -3.3737850        3.5239080
H       -3.6468220       -2.2631150        2.6984910
H       -4.2667200       -3.3147950        3.9992760
C       -3.7729560       -5.7348740        2.7941380
H       -3.9653430       -6.5268320        2.0620120
H       -2.7658160       -5.8735870        3.1995120
H       -4.4950130       -5.8367360        3.6112900
O       -1.2476670       -2.7149630       -1.4854600
C        1.5237160       -5.1181010       -1.8311700
C        2.3728370       -4.6991990       -2.8802510
C        3.3863880       -5.5317760       -3.3384700
C        3.6052810       -6.7999070       -2.7779910
C        2.7709390       -7.2075870       -1.7251460
C        1.7511420       -6.3896830       -1.2600880
H        1.1341350       -6.7297620       -0.4341030
H        2.9292650       -8.1790820       -1.2630650
C        4.6888000       -7.7084210       -3.3035360
H        5.4931760       -7.1395500       -3.7810730
H        4.2905820       -8.4037820       -4.0551660
H        5.1272360       -8.3145240       -2.5034440
H        4.0260530       -5.1908550       -4.1493780
H        2.2227720       -3.7198630       -3.3195560
C       -0.7006630        0.3120100       -0.9354700
C       -1.4296820        0.2436340       -2.2451860
C       -0.8287180        0.6576360       -3.4240500
C       -1.5893670        0.6936090       -4.6441230
C       -1.0742020        1.2566970       -5.8560890
C       -1.8355740        1.2809730       -6.9972690
C       -3.1556500        0.7434390       -6.9964310
C       -3.6812170        0.2058960       -5.8489790
C       -2.9116650        0.1764710       -4.6421900
C       -3.4527020       -0.3717240       -3.4360030
C       -2.7342570       -0.3333910       -2.2710230
H       -3.1146290       -0.7995130       -1.3507350
H       -4.4408400       -0.8293020       -3.4686190
H       -4.6892610       -0.2070910       -5.8345530
H       -3.7339460        0.7701290       -7.9192090
H       -1.4449650        1.7099140       -7.9192100
H       -0.0640110        1.6698360       -5.8573320
C        0.5882160        1.0843990       -3.3903200
C        0.9585560        2.0939860       -2.5144470
C       -0.0610730        2.7266810       -1.6162700
H        0.3126310        3.6346540       -1.1221980
H       -0.9648750        2.9883820       -2.1901820
C        2.2940050        2.5898230       -2.5179650
C        3.2378630        2.0472850       -3.3498620
C        2.9070500        0.9498970       -4.2058380
C        3.8959120        0.3451420       -5.0452300
C        3.5750320       -0.7351050       -5.8279970
C        2.2569900       -1.2762930       -5.7998130
C        1.2884950       -0.7081100       -5.0113030
C        1.5796250        0.4448170       -4.2120780
H        0.2893320       -1.1501010       -4.9488900
H        2.0363780       -2.1543610       -6.4048660
H        4.3208030       -1.2019060       -6.4700780
H        4.9058400        0.7526000       -5.0389580
H        4.2580460        2.4317920       -3.3617310
H        2.5504160        3.4165880       -1.8598030
H       -1.2364460       -0.1927940       -0.1218630
H        0.3109640       -0.1115170       -1.0093580
C        0.5675050        1.7341130        0.6297250
C        0.5468380        2.9511300        1.5095300
C       -0.5161270        3.0950580        2.3919270
C       -0.6251440        4.2467590        3.2459880
C       -1.7752720        4.5104950        4.0595620
C       -1.8225630        5.6164750        4.8694930
C       -0.7256770        6.5266550        4.9175040
C        0.3824320        6.3116100        4.1393380
C        0.4493610        5.1708370        3.2751950
C        1.5773460        4.9519240        2.4331090
C        1.6283630        3.8916950        1.5485680
C        2.8415480        3.8127060        0.6996200
C        3.6830470        2.6883900        0.6899640
C        4.8859550        2.7315250       -0.0300540
C        5.2423780        3.8696170       -0.7638940
C        4.3871950        4.9804800       -0.7703210
C        3.1970900        4.9581410       -0.0353430
H        2.5333390        5.8267790       -0.0232950
C        4.7838580        6.1900590       -1.5708720
F        5.9167630        6.7787160       -1.1527830
F        5.0125600        5.9349250       -2.8713050
F        3.8963830        7.1981170       -1.6021350
H        6.1788610        3.9004420       -1.3298760
C        5.8023450        1.5330160       -0.0230700
F        5.4485280        0.5667520       -0.8807690
F        5.9244210        0.9198840        1.1616170
F        7.0805490        1.8002160       -0.3609650
H        3.3900550        1.7614690        1.2329550
H        2.4153830        5.6493900        2.5085340
H        1.2267790        7.0000200        4.1623720
H       -0.7886090        7.3904860        5.5790630
H       -2.6967510        5.8172890        5.4887320
H       -2.6182330        3.8179060        4.0259870
H        0.3755340        0.8235210        1.2177470
H        1.5103460        1.5870950        0.0933090
H       -0.1075980        2.0688870        4.7486000
H       -0.6509680        0.8135470        6.8247820
H       -2.6791680       -0.5948170        6.9482670
H       -4.1978680       -0.7879900        4.9807680
H       -4.8162100       -0.0966710        2.7033220
C       -4.5900920        1.0893130        0.3389670
C       -5.0467320        2.3090140       -0.1810900
C       -6.0611050        2.3257660       -1.1495820
C       -6.6532070        1.1338010       -1.5797360
C       -6.2074430       -0.0832070       -1.0434740
C       -5.1787680       -0.1115320       -0.0942630
H       -4.8100330       -1.0687070        0.3184570
C       -6.8632830       -1.3764600       -1.4510690
F       -6.0221440       -2.3920300       -1.6997960
F       -7.6224810       -1.3246730       -2.5590470
F       -7.6976050       -1.8666030       -0.5172720
H       -7.4587960        1.1511600       -2.3196840
C       -6.5053500        3.6563430       -1.6948560
F       -5.4984630        4.4147230       -2.1661710
F       -7.1024530        4.4460090       -0.7859340
F       -7.3777540        3.6247260       -2.7133500
H       -4.6202030        3.2462670        0.1872750
C        1.5182420       -1.4092680        6.6253660
C        1.4236440       -2.6782440        7.2013050
C        1.0733340       -3.7789320        6.4163550
C        0.8176690       -3.6140490        5.0548300
C        0.9160800       -2.3403830        4.4911720
C        1.2671870       -1.2341250        5.2645200
H        1.3511010       -0.2597180        4.7996500
S        0.5714900       -2.1467310        2.7252280
O        0.0521110       -0.7677350        2.5506090
O       -0.3323230       -3.2653650        2.3901640
N        1.9782530       -2.4211400        1.9275590
F        1.3022640       -3.0241250        0.1059020
S        3.1307180       -1.2412930        1.8811930
O        3.4788130       -0.7256690        3.2258150
O        2.8643810       -0.1771520        0.8744700
C        4.5142040       -2.2140210        1.2852830
C        5.7100390       -2.1619440        2.0007930
C        6.8214590       -2.8525940        1.5138390
C        6.7267750       -3.5839520        0.3289040
C        5.5177380       -3.6324530       -0.3715130
C        4.4010300       -2.9435450        0.0991330
H        3.4441040       -2.9902090       -0.4080150
H        5.4391630       -4.2109120       -1.2880630
H        7.5943910       -4.1204400       -0.0476220
H        7.7596770       -2.8180550        2.0615960
H        5.7551810       -1.5927790        2.9228640
H        0.5345060       -4.4541990        4.4302060
H        0.9985140       -4.7669820        6.8632220
H        1.6254470       -2.8099350        8.2613390
H        1.7987200       -0.5546040        7.2347320
159
S_MajorCl_1_MaruakaCF3_TS_Diffuse.log
C        2.8090900       -0.4857900        2.5640400
C        3.0625430        0.5217560        3.4726890
C        2.0473330        1.0829210        4.2801090
C        2.3148630        2.1633750        5.1623450
C        1.3140370        2.7000550        5.9374010
C        0.0009840        2.1775350        5.8579140
C       -0.2846410        1.1189410        5.0254210
C        0.7301990        0.5305130        4.2216490
C        0.4865760       -0.5634660        3.3273030
C        1.4721340       -0.9907640        2.4435850
C        1.0939650       -2.0231160        1.4106830
H        1.9527480       -2.3566770        0.8294150
H        0.6429380       -2.8953630        1.8907190
N        0.0621070       -1.5749720        0.3516100
O        2.5988680        1.7424970        0.1246490
C        1.8602440        2.6742880        0.4217350
C        1.6371950        3.9819750       -0.1462340
C        0.8989740        4.7560020        0.9267490
H        1.5833360        5.3421590        1.5586330
H        0.1177960        5.4176710        0.5531030
N        0.2763610        3.6872710        1.7356270
C       -1.1006430        3.4776050        1.7559570
O       -1.6425530        2.3855340        1.7898620
O       -1.6871020        4.6848950        1.8650920
C       -3.1419060        4.8769210        1.7143690
C       -3.8992760        4.1071680        2.8014010
H       -3.8083100        3.0298230        2.6637340
H       -4.9600130        4.3797680        2.7660790
H       -3.5120230        4.3691100        3.7924030
C       -3.5533870        4.4738010        0.2987930
H       -4.6281330        4.6370560        0.1661800
H       -3.0168450        5.0663740       -0.4486260
H       -3.3430000        3.4201330        0.1152600
C       -3.2962900        6.3859050        1.9206150
H       -2.7138370        6.9380450        1.1766930
H       -4.3485550        6.6703710        1.8154310
H       -2.9546610        6.6794820        2.9187970
O        1.0100760        2.4860740        1.5181640
C        2.6282850        4.6595370       -0.9975470
C        3.6164990        3.9578340       -1.7168190
C        4.5291760        4.6332500       -2.5199930
C        4.5046650        6.0290780       -2.6519440
C        3.5164770        6.7250750       -1.9480580
C        2.5982740        6.0588830       -1.1387810
H        1.8360870        6.6392150       -0.6260910
H        3.4578890        7.8081720       -2.0366330
C        5.5190690        6.7519880       -3.5068990
H        6.4635440        6.9099040       -2.9674870
H        5.1532140        7.7372830       -3.8156410
H        5.7589140        6.1835280       -4.4129300
H        5.2794560        4.0603000       -3.0621660
H        3.6619440        2.8784240       -1.6373100
C        0.7126290       -0.6922620       -0.7437030
C        1.5933250       -1.4547480       -1.7002980
C        1.0542060       -2.3400230       -2.6344740
C        1.9394780       -3.1199810       -3.4592910
C        1.4858680       -4.1816270       -4.2930430
C        2.3659270       -4.9116110       -5.0598910
C        3.7505970       -4.6194840       -5.0436110
C        4.2275670       -3.6145200       -4.2355220
C        3.3489380       -2.8556500       -3.4155740
C        3.8377870       -1.8467120       -2.5479780
C        2.9865040       -1.1877720       -1.6955940
H        3.3616310       -0.4130240       -1.0381670
H        4.8970300       -1.6073630       -2.5515390
H        5.2908400       -3.3902040       -4.2002400
H        4.4330040       -5.1975530       -5.6605650
H        1.9942670       -5.7221690       -5.6807960
H        0.4296920       -4.4240960       -4.3132860
C       -0.4255110       -2.4757460       -2.7330880
C       -1.1586480       -2.7569300       -1.5831410
C       -0.4661000       -2.8888790       -0.2557280
H       -1.1277540       -3.3156180        0.5012810
H        0.4149050       -3.5283250       -0.3453590
C       -2.5507210       -3.0020520       -1.6616640
C       -3.2196990       -2.9174200       -2.8559890
C       -2.5351830       -2.5188540       -4.0311970
C       -3.2262460       -2.3424840       -5.2601630
C       -2.5674960       -1.9027790       -6.3845350
C       -1.1834130       -1.6134030       -6.3210940
C       -0.4810550       -1.7974090       -5.1511840
C       -1.1230670       -2.2749710       -3.9744140
H        0.5744850       -1.5559600       -5.1176740
H       -0.6713130       -1.2365890       -7.2020700
H       -3.1074020       -1.7635300       -7.3171560
H       -4.2936160       -2.5479290       -5.2887230
H       -4.2831240       -3.1336180       -2.9026490
H       -3.0874410       -3.2860690       -0.7639930
H        1.2838490        0.0670380       -0.2079010
H       -0.1192020       -0.2044570       -1.2614100
C       -1.0801770       -0.7130430        0.9417850
C       -1.6507060       -1.2616940        2.2302780
C       -0.8311290       -1.2660220        3.3571390
C       -1.2227710       -1.9661770        4.5500100
C       -0.3613840       -2.1432160        5.6692440
C       -0.7754980       -2.8498210        6.7763740
C       -2.0739390       -3.4104640        6.8322970
C       -2.9292960       -3.2652020        5.7655240
C       -2.5235520       -2.5567060        4.6024400
C       -3.3908990       -2.3908340        3.4988860
C       -2.9949090       -1.7613160        2.3328830
C       -4.0556090       -1.5358980        1.3079710
C       -4.3439890       -0.2508960        0.8242830
C       -5.4465830       -0.0452040       -0.0111870
C       -6.2566920       -1.1080630       -0.4036330
C       -5.9644370       -2.3898910        0.0619120
C       -4.8871120       -2.5987490        0.9202990
H       -4.6863540       -3.5984550        1.2922420
C       -6.7721980       -3.5658360       -0.4175120
F       -6.8572290       -4.5339190        0.5196920
F       -8.0267520       -3.2133890       -0.7612890
F       -6.2067490       -4.1346890       -1.5143900
H       -7.1099360       -0.9388640       -1.0484020
C       -5.7774960        1.3571340       -0.4551280
F       -6.9368510        1.4143360       -1.1422980
F       -4.8134670        1.8693110       -1.2544970
F       -5.8920680        2.1891100        0.6043040
H       -3.7321440        0.5940560        1.1302240
H       -4.4150260       -2.7422280        3.5917940
H       -3.9269950       -3.6962660        5.7917780
H       -2.3882690       -3.9590190        7.7156660
H       -0.0978580       -2.9798730        7.6154330
H        0.6377120       -1.7248600        5.6425750
H       -0.6626760        0.2852920        1.0935230
H       -1.8123860       -0.6430370        0.1383970
H       -1.2996120        0.7452030        4.9589640
H       -0.7910740        2.6230650        6.4531420
H        1.5237820        3.5340270        6.6012250
H        3.3232650        2.5674260        5.2004720
H        4.0780010        0.8922500        3.5838700
C        3.9790350       -1.0776580        1.8542220
C        4.2841020       -2.4394490        1.9896690
C        5.4332620       -2.9769510        1.4070950
C        6.3038010       -2.1636720        0.6838020
C        6.0085430       -0.8066080        0.5505020
C        4.8605320       -0.2629080        1.1283680
H        4.6170980        0.7850860        0.9888000
C        6.8899570        0.0722300       -0.2980090
F        6.3978620        0.1818770       -1.5596470
F        8.1418350       -0.4221080       -0.4075410
F        6.9820240        1.3211680        0.1960160
H        7.2022460       -2.5771290        0.2419130
C        5.7023990       -4.4533210        1.5364140
F        5.3499560       -4.9179930        2.7567910
F        7.0043650       -4.7500080        1.3463780
F        4.9940290       -5.1659690        0.6297210
H        3.6420900       -3.0804920        2.5862140
C       -3.5018300        3.1189130       -4.1124440
C       -3.2267010        1.6237880       -3.9186590
H       -3.4515860        3.4604760       -5.1506030
H       -4.4755690        3.4240790       -3.7143250
H       -4.0887990        1.0458550       -3.5780370
H       -2.8414010        1.1347020       -4.8203810
N       -1.6738970        2.8491850       -2.6234890
Cl       -0.1017880        3.3117890       -1.4720190
C       -2.1269960        1.5782580       -2.8475430
O       -1.7348190        0.5475940       -2.3070190
C       -2.4063110        3.8209120       -3.2895110
O       -2.2395060        5.0230950       -3.2161620
147
S_MajorCl_1_MaruakaF3_TS_Diffuse.log
C        2.4591850       -2.1259560       -2.1833090
C        2.3979180       -3.4916220       -1.9893540
C        1.1937330       -4.2198720       -2.1084520
C        1.1467480       -5.6144450       -1.8441270
C       -0.0325320       -6.3108660       -1.9620840
C       -1.2161520       -5.6348970       -2.3431080
C       -1.1992910       -4.2851950       -2.6148340
C        0.0074810       -3.5375760       -2.5219840
C        0.0847120       -2.1272360       -2.7798120
C        1.2579830       -1.4224630       -2.5262000
C        1.2192900        0.0791320       -2.6641960
H        2.2046710        0.5307870       -2.5606720
H        0.8126530        0.3572960       -3.6400070
N        0.3413100        0.8250650       -1.6382740
O        2.1896520       -1.6256640        1.1312760
C        1.2643750       -2.2721150        1.6316980
C        0.9154800       -2.6153130        2.9900910
C       -0.0744180       -3.7509460        2.8597070
H        0.4190480       -4.7339320        2.8986030
H       -0.8863270       -3.7395550        3.5892520
N       -0.6449390       -3.5413540        1.5161230
C       -1.9539150       -3.1055430        1.3242260
O       -2.3160740       -2.3507560        0.4382400
O       -2.7311250       -3.7815590        2.1920250
C       -4.1832500       -3.5566750        2.3146060
C       -4.8781000       -3.8994680        0.9952370
H       -4.5891220       -3.2062700        0.2047330
H       -5.9640500       -3.8498890        1.1318720
H       -4.6205510       -4.9167540        0.6821740
C       -4.4518370       -2.1235990        2.7690820
H       -5.5241500       -1.9995860        2.9571960
H       -3.9128850       -1.8995210        3.6937270
H       -4.1513730       -1.4016880        2.0099020
C       -4.5766600       -4.5524080        3.4091380
H       -4.0487310       -4.3290810        4.3409360
H       -5.6529440       -4.4921020        3.5998120
H       -4.3337090       -5.5761600        3.1081000
O        0.3014090       -2.7958690        0.7581460
C        1.8872030       -2.5941330        4.0907140
C        3.0343050       -1.7756000        4.0654030
C        3.9228920       -1.7629880        5.1336870
C        3.7184290       -2.5551240        6.2724880
C        2.5719380       -3.3554250        6.3039650
C        1.6756000       -3.3773160        5.2385490
H        0.7874430       -3.9985310        5.3144150
H        2.3717010       -3.9707800        7.1785340
C        4.7108920       -2.5570720        7.4101980
H        5.5088190       -3.2956270        7.2467430
H        4.2303270       -2.8056550        8.3633880
H        5.1962680       -1.5813960        7.5214390
H        4.7986870       -1.1189030        5.0840140
H        3.2179200       -1.1498170        3.2004270
C        1.0645510        0.9875260       -0.2777120
C        2.1783880        1.9980660       -0.2961700
C        1.9103680        3.3654490       -0.3901040
C        3.0059480        4.2898090       -0.5176510
C        2.8225620        5.6715600       -0.8080080
C        3.8981060        6.5215400       -0.9358080
C        5.2197040        6.0416860       -0.7744250
C        5.4365710        4.7095170       -0.5136520
C        4.3495480        3.8014220       -0.3956560
C        4.5663980        2.4181940       -0.1730570
C        3.5109170        1.5409710       -0.1507550
H        3.6775560        0.4837340        0.0161010
H        5.5831800        2.0580160       -0.0393720
H        6.4472820        4.3238510       -0.4050020
H        6.0590830        6.7252550       -0.8697010
H        3.7305510        7.5701030       -1.1656060
H        1.8178730        6.0553140       -0.9419390
C        0.4932790        3.8263390       -0.3986950
C       -0.3907480        3.2717620       -1.3198870
C        0.0727670        2.2030940       -2.2696550
H       -0.6605500        2.0255870       -3.0591590
H        1.0206110        2.4857530       -2.7335300
C       -1.7167560        3.7556350       -1.4253310
C       -2.1781140        4.7411120       -0.5906130
C       -1.3486360        5.2577530        0.4351730
C       -1.8365540        6.2193420        1.3607960
C       -1.0437440        6.6778700        2.3866280
C        0.2740020        6.1831970        2.5328050
C        0.7827890        5.2668830        1.6399740
C        0.0013810        4.7875380        0.5515800
H        1.7881030        4.8874090        1.7777410
H        0.8874560        6.5234520        3.3621830
H       -1.4295880        7.4073440        3.0934880
H       -2.8578880        6.5748660        1.2490300
H       -3.1929830        5.1169660       -0.6921560
H       -2.3683750        3.3447760       -2.1876880
H        1.4141730       -0.0167530       -0.0064570
H        0.2716570        1.2660690        0.4257400
C       -0.9744430        0.0777560       -1.3123070
C       -1.7153660       -0.4176090       -2.5327420
C       -1.1189920       -1.4119950       -3.3030630
C       -1.6549510       -1.7588580       -4.5877100
C       -0.9964290       -2.6378880       -5.4911840
C       -1.5358460       -2.9163400       -6.7268460
C       -2.7676220       -2.3421650       -7.1223320
C       -3.4288530       -1.4845590       -6.2745750
C       -2.8879060       -1.1624470       -5.0007060
C       -3.5589010       -0.2920370       -4.1100720
C       -3.0131300        0.0880100       -2.8990860
C       -3.8424540        0.9185210       -1.9807980
C       -3.9870330        0.5650490       -0.6286760
C       -4.7795960        1.3470750        0.1970800
C       -5.4517840        2.4691300       -0.2776350
C       -5.3330120        2.7911330       -1.6266110
C       -4.5432190        2.0318960       -2.4774700
H       -4.4571980        2.3373580       -3.5148220
H       -3.5032500       -0.3128300       -0.2107710
H       -4.5510210        0.0593380       -4.3799660
H       -4.3730080       -1.0331190       -6.5688680
H       -3.1845950       -2.5772930       -8.0974560
H       -1.0110620       -3.5827340       -7.4055400
H       -0.0509110       -3.0829100       -5.2034900
H       -0.6999410       -0.7579180       -0.6612850
H       -1.5498370        0.7833820       -0.7160160
H       -2.1199440       -3.7798990       -2.8806930
H       -2.1503870       -6.1852100       -2.4102600
H       -0.0629750       -7.3758860       -1.7501830
H        2.0595110       -6.1166100       -1.5333410
H        3.3089850       -4.0322570       -1.7485390
C        3.8083970       -1.4948750       -2.1233080
C        4.3269980       -0.8022680       -3.2295260
C        5.6234100       -0.3060450       -3.1899600
C        6.4326250       -0.4906710       -2.0720780
C        5.9130790       -1.1864250       -0.9821170
C        4.6179470       -1.6854450       -0.9916420
H        4.2234410       -2.1677540       -0.1041420
H        3.7532370       -0.6757580       -4.1415540
C       -3.1928600        2.2323610        4.6639140
C       -2.9289750        2.7231780        3.2426310
H       -2.8200160        2.9108540        5.4365820
H       -4.2466690        2.0484340        4.8824770
H       -3.8312280        2.7657540        2.6309160
H       -2.4496800        3.7035910        3.1887280
N       -1.7070590        0.7267500        3.5910100
Cl       -0.4894300       -0.8249500        3.3120070
C       -1.9744040        1.6750340        2.6459890
O       -1.5395300        1.7130960        1.5010050
C       -2.4220700        0.9046950        4.7617470
O       -2.4399730        0.1485950        5.7094680
F        6.6946420       -1.3422870        0.0973580
F        7.6793130       -0.0026140       -2.0412680
F        6.1296560        0.3519580       -4.2455050
F       -4.9171180        1.0409210        1.4989350
F       -6.1882830        3.2227350        0.5471530
F       -5.9749960        3.8793450       -2.0855150
159
S_MajorCl_2_MaruakaCF3_TS_Diffuse.log
C        2.7969290        0.5693500        2.5469210
C        3.0345070        1.8452580        3.0152850
C        2.0113340        2.6473720        3.5692440
C        2.2675950        3.9768070        3.9997160
C        1.2632120        4.7452500        4.5387200
C       -0.0431420        4.2142460        4.6615410
C       -0.3183770        2.9249990        4.2647250
C        0.7015630        2.0951680        3.7224080
C        0.4712890        0.7465780        3.2891640
C        1.4686360        0.0355980        2.6287440
C        1.1169620       -1.3176770        2.0638150
H        1.9870550       -1.8361640        1.6626980
H        0.6702770       -1.9445920        2.8396410
N        0.0912330       -1.3287980        0.9086550
O        2.5254600        1.7176230       -0.5663780
C        1.7233950        2.6402370       -0.6512630
C        1.4491890        3.6268440       -1.6651980
C        0.5793890        4.6750960       -1.0021830
H        1.1607620        5.5513190       -0.6765440
H       -0.2532790        5.0190750       -1.6177620
N        0.0529050        3.9627170        0.1765710
C       -1.2763180        3.8395270        0.5146210
O       -1.7536260        2.9184380        1.1616310
O       -1.9140150        4.9534160        0.0944660
C       -3.2364110        5.3427980        0.6118310
C       -3.1550610        5.5263620        2.1303850
H       -2.9286220        4.5795910        2.6253910
H       -4.1137380        5.8987130        2.5086450
H       -2.3787340        6.2552770        2.3873770
C       -4.2988380        4.3202940        0.2070700
H       -5.2954200        4.7211320        0.4247770
H       -4.2410550        4.1118090       -0.8643190
H       -4.1729690        3.3850590        0.7528640
C       -3.4795660        6.6814810       -0.0900730
H       -3.4980420        6.5482210       -1.1763760
H       -4.4407820        7.1013960        0.2245260
H       -2.6889400        7.3971140        0.1571450
O        0.8233860        2.7941420        0.4131640
C        2.4416380        4.0287080       -2.6756010
C        3.5297550        3.2089400       -3.0367970
C        4.4448320        3.6213960       -3.9990340
C        4.3214590        4.8554180       -4.6540280
C        3.2389080        5.6666060       -4.3000840
C        2.3171800        5.2645750       -3.3350220
H        1.4825920        5.9211850       -3.1048600
H        3.1088680        6.6299620       -4.7893020
C        5.3052010        5.2749430       -5.7211670
H        6.3355600        5.0259020       -5.4403960
H        5.2588410        6.3534810       -5.9069110
H        5.1020440        4.7708180       -6.6759580
H        5.2775220        2.9663750       -4.2495720
H        3.6541890        2.2499150       -2.5485950
C        0.7402020       -0.9608820       -0.4497610
C        1.6261980       -2.0389760       -1.0178030
C        1.0947130       -3.2308730       -1.5120320
C        1.9882870       -4.2724780       -1.9473820
C        1.5450690       -5.5857480       -2.2742380
C        2.4326690       -6.5581140       -2.6768620
C        3.8148970       -6.2735630       -2.7831860
C        4.2821320       -5.0224020       -2.4565360
C        3.3957260       -4.0021290       -2.0166720
C        3.8752330       -2.7234760       -1.6360820
C        3.0171730       -1.7822860       -1.1232650
H        3.3861440       -0.8049160       -0.8364490
H        4.9323330       -2.4971010       -1.7390600
H        5.3435320       -4.7947150       -2.5168540
H        4.5032090       -7.0476420       -3.1109910
H        2.0688690       -7.5546800       -2.9116580
H        0.4910320       -5.8243440       -2.1919180
C       -0.3843270       -3.4042650       -1.5507390
C       -1.1238240       -3.1953060       -0.3893600
C       -0.4384820       -2.7747520        0.8800900
H       -1.1049630       -2.8583380        1.7411460
H        0.4412350       -3.3964190        1.0615690
C       -2.5138250       -3.4611540       -0.3644030
C       -3.1754630       -3.8821740       -1.4894370
C       -2.4852790       -3.9996750       -2.7215650
C       -3.1688560       -4.3567220       -3.9153240
C       -2.5059840       -4.4159620       -5.1190730
C       -1.1254150       -4.1089950       -5.1778430
C       -0.4299820       -3.7826710       -4.0350660
C       -1.0755150       -3.7383770       -2.7671630
H        0.6230290       -3.5370700       -4.1022170
H       -0.6106590       -4.1245720       -6.1344220
H       -3.0403540       -4.6825200       -6.0267990
H       -4.2340610       -4.5672880       -3.8590270
H       -4.2378180       -4.1036190       -1.4478160
H       -3.0549650       -3.3504130        0.5682650
H        1.3051010       -0.0453280       -0.2679520
H       -0.0983710       -0.7281330       -1.1135620
C       -1.0433470       -0.2957600        1.0985040
C       -1.6502140       -0.3038480        2.4818160
C       -0.8525960        0.1039180        3.5494200
C       -1.2872560       -0.0913790        4.9051290
C       -0.4503780        0.1395960        6.0329240
C       -0.9064640       -0.0901080        7.3118580
C       -2.2254970       -0.5520980        7.5364370
C       -3.0585970       -0.7921590        6.4691300
C       -2.6096810       -0.5830110        5.1369740
C       -3.4530610       -0.8195100        4.0275880
C       -3.0134480       -0.6931920        2.7221070
C       -4.0327040       -0.8631630        1.6462190
C       -4.2020740        0.0945360        0.6320540
C       -5.2349800       -0.0419460       -0.2974310
C       -6.1078620       -1.1282660       -0.2460530
C       -5.9441630       -2.0812040        0.7570990
C       -4.9239180       -1.9456930        1.6978210
H       -4.8128600       -2.6953560        2.4747570
C       -6.8162890       -3.3071820        0.7809030
F       -7.0343550       -3.7450230        2.0395560
F       -8.0159100       -3.0888630        0.2068860
F       -6.2380290       -4.3369730        0.1073880
H       -6.9027420       -1.2288500       -0.9752610
C       -5.4744650        1.0357480       -1.3242920
F       -6.0658440        0.5384200       -2.4380130
F       -4.3362790        1.6436630       -1.7053010
F       -6.2986870        1.9965490       -0.8428460
H       -3.5432910        0.9566230        0.5810500
H       -4.4911090       -1.0789170        4.2172690
H       -4.0716030       -1.1539690        6.6268990
H       -2.5732960       -0.7214600        8.5515500
H       -0.2469460        0.0835970        8.1574610
H        0.5635240        0.4897820        5.8786850
H       -0.6033780        0.6784160        0.8749790
H       -1.7539730       -0.5262700        0.3071700
H       -1.3291830        2.5438060        4.3407000
H       -0.8391810        4.8342380        5.0642470
H        1.4649910        5.7636180        4.8589510
H        3.2713260        4.3774360        3.8829530
H        4.0437220        2.2460220        2.9745300
C        3.9776720       -0.2240310        2.0993130
C        4.3232230       -1.4183880        2.7469940
C        5.4848510       -2.1104130        2.3994630
C        6.3258420       -1.6201120        1.4021990
C        5.9884680       -0.4301930        0.7562960
C        4.8287480        0.2668100        1.0981240
H        4.5531150        1.1725000        0.5681810
C        6.8357930        0.0645240       -0.3866170
F        6.3518550       -0.3785380       -1.5765820
F        8.1106180       -0.3719510       -0.2961020
F        6.8638080        1.4086660       -0.4508910
H        7.2339890       -2.1495860        1.1403940
C        5.8000710       -3.4129810        3.0870940
F        5.4640560       -3.3782740        4.3966700
F        7.1105130       -3.7229740        3.0092970
F        5.1133420       -4.4410040        2.5363680
H        3.7031400       -1.7935400        3.5555550
C       -3.1024960        0.7470840       -5.3944990
C       -3.1647500       -0.2932440       -4.2703350
H       -2.8061420        0.3335480       -6.3638910
H       -4.0443340        1.2840290       -5.5472920
H       -4.1458700       -0.3628640       -3.7931720
H       -2.8852630       -1.3028980       -4.5877960
N       -1.5418830        1.3296210       -3.7050100
Cl       -0.1200850        2.3438190       -2.7251140
C       -2.1398490        0.1961820       -3.2356140
O       -1.9145620       -0.3702700       -2.1671250
C       -2.0306800        1.7519100       -4.9361910
O       -1.6825410        2.7407630       -5.5472780
147
S_MajorCl_2_MaruakaF3_TS_Diffuse.log
C        2.5108910       -2.1238240       -2.1584910
C        2.4474460       -3.4928190       -1.9926050
C        1.2436040       -4.2179230       -2.1377420
C        1.1908330       -5.6177110       -1.9014280
C        0.0088100       -6.3071560       -2.0329430
C       -1.1721170       -5.6198310       -2.4022380
C       -1.1480230       -4.2669470       -2.6555580
C        0.0617670       -3.5264760       -2.5479240
C        0.1446640       -2.1145770       -2.7885200
C        1.3141480       -1.4138550       -2.5079890
C        1.2765830        0.0893000       -2.6311540
H        2.2604830        0.5394140       -2.5068830
H        0.8874800        0.3761750       -3.6113150
N        0.3756730        0.8290600       -1.6170120
O        2.1649850       -1.6563650        1.1302500
C        1.2388310       -2.2851920        1.6272320
C        0.8774750       -2.6080430        2.9877610
C       -0.1286470       -3.7339010        2.8690330
H        0.3478040       -4.7239160        2.9335150
H       -0.9444410       -3.6915740        3.5900390
N       -0.6774330       -3.5423270        1.5104550
C       -1.9819360       -3.1015900        1.2941190
O       -2.3237270       -2.3420800        0.4034650
O       -2.7780050       -3.7665340        2.1513050
C       -4.2261150       -3.5129780        2.2592540
C       -4.9168930       -3.8026690        0.9226460
H       -4.6096620       -3.0924820        0.1542490
H       -6.0030220       -3.7372250        1.0534520
H       -4.6760210       -4.8156890        0.5814420
C       -4.4593960       -2.0853760        2.7553980
H       -5.5305770       -1.9292380        2.9281090
H       -3.9293870       -1.9108530        3.6971540
H       -4.1205380       -1.3479210        2.0278290
C       -4.6561820       -4.5310940        3.3190520
H       -4.1304190       -4.3509000        4.2617680
H       -5.7325520       -4.4471740        3.5023290
H       -4.4381680       -5.5517880        2.9878840
O        0.2803790       -2.8106740        0.7503870
C        1.8508500       -2.5952840        4.0910260
C        3.0226660       -1.8124760        4.0557890
C        3.9174370       -1.8187010        5.1199860
C        3.6915430       -2.5902460        6.2694180
C        2.5267800       -3.3631550        6.3072590
C        1.6239370       -3.3661450        5.2453020
H        0.7254410       -3.9718490        5.3252500
H        2.3173190       -3.9734810        7.1836030
C        4.6570640       -2.5620800        7.4311190
H        5.6990430       -2.5639840        7.0895410
H        4.5175360       -3.4267500        8.0889350
H        4.5224990       -1.6607750        8.0449480
H        4.8159060       -1.2068840        5.0577810
H        3.2257480       -1.2074040        3.1804000
C        1.0705630        0.9954300       -0.2425220
C        2.1833220        2.0119610       -0.2503840
C        1.9126260        3.3774010       -0.3411840
C        3.0052330        4.3081250       -0.4496510
C        2.8185490        5.6917750       -0.7303270
C        3.8910520        6.5480660       -0.8393540
C        5.2134350        6.0731180       -0.6701460
C        5.4339240        4.7394290       -0.4188790
C        4.3501240        3.8253090       -0.3187230
C        4.5711020        2.4410410       -0.1052720
C        3.5184180        1.5592730       -0.0965750
H        3.6892110        0.5012430        0.0626800
H        5.5885980        2.0841470        0.0329320
H        6.4454530        4.3576100       -0.3044390
H        6.0502450        6.7613210       -0.7509510
H        3.7207620        7.5979570       -1.0614860
H        1.8134690        6.0721110       -0.8704450
C        0.4934200        3.8289480       -0.3698110
C       -0.3706740        3.2736150       -1.3103050
C        0.1149400        2.2075650       -2.2534440
H       -0.6020270        2.0277340       -3.0572270
H        1.0701430        2.4946460       -2.6987750
C       -1.6957040        3.7535180       -1.4390730
C       -2.1770980        4.7331030       -0.6084670
C       -1.3701400        5.2465090        0.4372730
C       -1.8793350        6.1994760        1.3602730
C       -1.1083050        6.6532460        2.4050390
C        0.2091770        6.1637670        2.5723220
C        0.7388550        5.2571500        1.6819430
C       -0.0202690        4.7819430        0.5758280
H        1.7435840        4.8816280        1.8350260
H        0.8054750        6.5007890        3.4155930
H       -1.5107930        7.3755750        3.1099020
H       -2.9002250        6.5511640        1.2323930
H       -3.1915290        5.1053810       -0.7278110
H       -2.3301670        3.3439390       -2.2164080
H        1.4384710        0.0035120        0.0261580
H        0.2713670        1.2691120        0.4531890
C       -0.9391110        0.0755560       -1.3146940
C       -1.6617170       -0.4066200       -2.5525050
C       -1.0497000       -1.3925430       -3.3228220
C       -1.5610250       -1.7290820       -4.6225620
C       -0.8865890       -2.6019520       -5.5215170
C       -1.4026970       -2.8687440       -6.7701790
C       -2.6250900       -2.2879560       -7.1849770
C       -3.3007180       -1.4362540       -6.3426590
C       -2.7843030       -1.1273560       -5.0551600
C       -3.4722280       -0.2668320       -4.1685610
C       -2.9523580        0.0989000       -2.9408600
C       -3.8098140        0.9083280       -2.0317140
C       -3.9763940        0.5307940       -0.6890020
C       -4.7950410        1.2887440        0.1336960
C       -5.4702480        2.4117780       -0.3349960
C       -5.3276030        2.7580700       -1.6756830
C       -4.5139540        2.0209660       -2.5241610
H       -4.4120470        2.3437040       -3.5548690
H       -3.4896880       -0.3489540       -0.2782030
H       -4.4596150        0.0861500       -4.4539610
H       -4.2382110       -0.9801590       -6.6511270
H       -3.0235130       -2.5134800       -8.1701740
H       -0.8663770       -3.5307660       -7.4442090
H        0.0520650       -3.0520250       -5.2194870
H       -0.6669150       -0.7620470       -0.6691330
H       -1.5185370        0.7748780       -0.7162360
H       -2.0659710       -3.7531240       -2.9143230
H       -2.1091910       -6.1643580       -2.4771720
H       -0.0261120       -7.3756790       -1.8397850
H        2.1010910       -6.1292620       -1.5990760
H        3.3553420       -4.0381960       -1.7503640
C        3.8565380       -1.4887360       -2.0635450
C        4.3864890       -0.7653850       -3.1449430
C        5.6756750       -0.2551860       -3.0724600
C        6.4691140       -0.4586760       -1.9468860
C        5.9409800       -1.1883060       -0.8834270
C        4.6513660       -1.7007520       -0.9252420
H        4.2483100       -2.2087680       -0.0561740
H        3.8250530       -0.6209400       -4.0620660
C       -3.4176870        2.0594870        4.6194480
C       -3.0046780        2.7145580        3.2962880
H       -3.1780890        2.6573780        5.5047770
H       -4.4840500        1.8175080        4.6718710
H       -3.8398940        2.8777820        2.6103400
H       -2.4919990        3.6743800        3.4199220
N       -1.8160040        0.6824150        3.5370540
Cl       -0.5176470       -0.8104610        3.2419310
C       -2.0196600        1.7161630        2.6664760
O       -1.5132210        1.8546030        1.5548810
C       -2.6112940        0.7498660        4.6715790
O       -2.6798830       -0.0869970        5.5511060
F        6.7088050       -1.3655770        0.2026470
F        7.7091390        0.0435650       -1.8840480
F        6.1907650        0.4350710       -4.1030250
F       -4.9545570        0.9567570        1.4266090
F       -6.2281260        3.1464950        0.4889520
F       -5.9707950        3.8485210       -2.1278180
159
S_MajorCl_3_MaruakaCF3_TS_Diffuse.log
N       -0.7908290       -1.5800150        0.3828290
C       -0.5674050       -2.5388820        1.5665730
C       -1.9605760       -2.1810120       -0.4194110
C        0.2756200       -1.9745720        2.6773800
H       -0.1125050       -3.4331250        1.1347350
H       -1.5694750       -2.7927690        1.9198310
C       -1.1303160       -0.1569980        0.8945760
C        0.5010090       -1.4031070       -0.4573800
C       -2.1282130       -1.6241650       -1.8127610
H       -2.8379850       -2.0108730        0.2033110
H       -1.7631550       -3.2553660       -0.4528850
C        1.5669450       -2.5103150        2.9022750
C       -0.2216780       -0.9666800        3.5020060
C       -2.0666460       -0.1230940        2.0711340
H       -1.5296290        0.3817830        0.0359710
H       -0.1631320        0.2898720        1.1323680
C        0.8335270       -2.5747470       -1.3480210
H        1.2668430       -1.1566000        0.2742200
H        0.3386680       -0.4938740       -1.0367560
C       -3.2738240       -0.8508180       -2.2009290
C       -1.1217540       -1.8847910       -2.7379400
C        2.3856670       -2.0010430        3.8788060
H        1.9056530       -3.3417410        2.2952360
C        0.6591250       -0.3418450        4.4515690
C       -1.6346990       -0.5255730        3.3340440
C       -3.3618760        0.4272540        1.9017440
C        2.0211180       -3.3655410       -1.1786860
C       -0.0330600       -2.8511800       -2.4029600
C       -3.2833450       -0.2522560       -3.4455760
C       -4.5140490       -0.7405510       -1.3831890
C       -1.1028170       -1.2162190       -4.0078360
C        1.9776740       -0.8763780        4.6394810
H        3.3663740       -2.4364280        4.0485810
C        0.3051260        0.8338950        5.1711450
C       -2.5679900       -0.5370160        4.4286670
C       -4.2406620        0.5070640        2.9535260
H       -3.6277800        0.8336620        0.9337070
C        2.1851710       -4.4930500       -1.9638680
C        3.1588990       -3.0062450       -0.2812680
C        0.1071570       -4.0507610       -3.1782500
C       -2.2043520       -0.3715810       -4.3505330
H       -4.1557880        0.3168640       -3.7541550
C       -5.1665380       -1.8808090       -0.8940690
C       -5.1090430        0.5135320       -1.1718870
C       -0.0164880       -1.3113050       -4.9213850
C        2.8600360       -0.2503820        5.5600390
C        1.1949870        1.4333410        6.0333230
H       -0.6699900        1.2791220        5.0126100
C       -2.2587090       -1.0913400        5.7029980
C       -3.8858400       -0.0051880        4.2273930
H       -5.2197240        0.9558840        2.8124020
C        1.2333330       -4.8949350       -2.9283240
H        3.0939340       -5.0799760       -1.8629120
C        3.7053240       -3.9979150        0.5480880
C        3.7897440       -1.7515860       -0.3393430
C       -0.8388740       -4.4632930       -4.1580370
C       -2.2041900        0.3117220       -5.5955450
C       -6.3720260       -1.7709550       -0.1986790
H       -4.7468980       -2.8653180       -1.0745640
C       -6.3152150        0.6157340       -0.4796490
H       -4.5954920        1.4031750       -1.5199850
C       -0.0372520       -0.6225650       -6.1128910
H        0.8490410       -1.9095310       -4.6629770
C        2.4818740        0.8829360        6.2402850
H        3.8529950       -0.6716910        5.6946060
H        0.9108650        2.3450320        6.5509880
C       -3.1841350       -1.0924970        6.7222720
H       -1.2801790       -1.5274770        5.8666730
C       -4.8107700       -0.0064990        5.3063500
C        1.3907040       -6.0942880       -3.6743620
C        4.8504870       -3.7496350        1.3029370
H        3.2298810       -4.9714050        0.6052240
C        4.9487710       -1.5209120        0.4035480
H        3.4141140       -0.9663970       -0.9874060
C       -0.6682620       -5.6391590       -4.8538420
H       -1.7105810       -3.8476490       -4.3479610
C       -1.1428660        0.1895600       -6.4607340
H       -3.0527750        0.9441120       -5.8431750
C       -7.0826680       -3.0188790        0.2573560
C       -6.9537500       -0.5230090        0.0141260
C       -6.8989960        1.9717920       -0.1815600
H        0.8088680       -0.6971100       -6.7897490
H        3.1725840        1.3667970        6.9248780
C       -4.4705670       -0.5351840        6.5291210
H       -2.9254960       -1.5281770        7.6832800
H       -5.8003850        0.4119080        5.1403400
C        0.4598230       -6.4612440       -4.6173950
H        2.2588960       -6.7188800       -3.4798480
C        5.3658840       -4.7826850        2.2661590
C        5.4864440       -2.5128220        1.2224900
C        5.6460270       -0.1821570        0.3710240
H       -1.4072070       -5.9405530       -5.5907570
H       -1.1434870        0.7254370       -7.4053100
F       -7.8778380       -3.5197530       -0.7143570
F       -6.2076900       -3.9944900        0.5911580
F       -7.8654650       -2.7862510        1.3310630
H       -7.8906000       -0.4389240        0.5524800
F       -8.2484370        1.9453250       -0.1710120
F       -6.5061290        2.4163160        1.0406720
F       -6.5139060        2.9003980       -1.0801250
H       -5.1883410       -0.5358370        7.3446860
H        0.5838060       -7.3826680       -5.1791390
F        4.9388960       -6.0265660        1.9604240
F        4.9439360       -4.5230190        3.5322770
F        6.7137820       -4.8094370        2.3050290
H        6.3948470       -2.3239800        1.7837290
F        5.3975860        0.5120230        1.5024550
F        6.9924080       -0.3480840        0.3112780
F        5.2774060        0.5644250       -0.6757740
O        0.1838550        2.0178050       -0.6930560
N       -0.2545950        3.3242280       -0.9989920
C        1.4210410        2.1430820        0.0307940
C        0.7403510        4.3299960       -0.5708330
C       -1.6079300        3.4784060       -1.0021370
C        1.8329680        3.4834540        0.0429390
O        1.8841080        1.0731430        0.4440010
H        1.0545950        4.9247920       -1.4403120
H        0.2779050        5.0207110        0.1493260
O       -1.8857190        4.8037450       -1.0871220
O       -2.4297010        2.5622170       -0.9890350
C        2.8326610        4.0873560        0.9135320
C       -3.2597490        5.3104730       -1.1758030
C        3.0028820        5.4834520        0.9706800
C        3.6669520        3.3086510        1.7506250
C       -3.0484210        6.8247550       -1.2636330
C       -4.0337930        4.9484960        0.0963500
C       -3.9359470        4.7903650       -2.4493320
C        3.9419530        6.0680880        1.8206440
H        2.4056190        6.1282660        0.3309240
C        4.5972740        3.9033860        2.5924600
H        3.5683470        2.2313680        1.7243450
H       -2.5361570        7.1954890       -0.3701620
H       -4.0137800        7.3353920       -1.3481910
H       -2.4417830        7.0787160       -2.1385990
H       -5.0423220        5.3737380        0.0523570
H       -3.5260800        5.3599540        0.9755110
H       -4.1186690        3.8682960        0.2133130
H       -3.3801260        5.1170580       -3.3350290
H       -4.9544840        5.1884740       -2.5161530
H       -3.9859010        3.7012610       -2.4485530
C        4.7578450        5.2968050        2.6528510
H        4.0422640        7.1520400        1.8311430
H        5.2172770        3.2663160        3.2230280
C        5.7728490        5.9293910        3.5764420
H        6.7839840        5.5397750        3.3986850
H        5.5413730        5.7376160        4.6331800
H        5.8105150        7.0156990        3.4416760
C        4.2916370        1.2100510       -3.9584200
C        5.0571190        1.3140790       -5.2753050
N        4.0849760        2.5475230       -3.5349650
O        3.8925920        0.2066730       -3.4018280
C        5.7006430        2.7108520       -5.2368060
H        5.7511250        0.4815170       -5.4015700
H        4.3078240        1.2519700       -6.0727920
C        4.8439540        3.5087030       -4.2515850
Cl        3.0211230        2.9896580       -1.8447570
H        5.7697860        3.2175820       -6.2002340
H        6.7106390        2.6706000       -4.8145370
O        4.8364270        4.7036310       -4.0672350
159
S_MajorCl_4_MaruakaCF3_TS_Diffuse.log
C        2.8255590        0.6295770        2.5205290
C        3.0237820        1.9078380        3.0006200
C        1.9800940        2.6671280        3.5760810
C        2.1961830        3.9986280        4.0218210
C        1.1726540        4.7252950        4.5822010
C       -0.1136000        4.1487440        4.7114060
C       -0.3497770        2.8565950        4.2992380
C        0.6914700        2.0687890        3.7352030
C        0.5027480        0.7184870        3.2870930
C        1.5178240        0.0485820        2.6109430
C        1.2076470       -1.3118640        2.0389810
H        2.0918010       -1.7989940        1.6293430
H        0.7869110       -1.9578270        2.8136380
N        0.1762850       -1.3487220        0.8898710
O        2.4615030        1.7894670       -0.6164420
C        1.6354790        2.6922840       -0.6702500
C        1.2885480        3.6620380       -1.6824950
C        0.4508710        4.7081180       -0.9740380
H        1.0476560        5.5823750       -0.6726220
H       -0.4105550        5.0537060       -1.5469400
N       -0.0192940        3.9911810        0.2264180
C       -1.3413060        3.8188810        0.5827600
O       -1.7782580        2.8731740        1.2216200
O       -2.0184430        4.9197340        0.1938590
C       -3.3500550        5.2534940        0.7264920
C       -3.6437840        6.5956260        0.0510860
H       -2.8762550        7.3332390        0.3064030
H       -4.6164380        6.9764960        0.3799150
H       -3.6656430        6.4815840       -1.0373090
C       -3.2645150        5.4114660        2.2476380
H       -4.2328610        5.7434020        2.6387030
H       -3.0021410        4.4640670        2.7232760
H       -2.5120170        6.1618850        2.5134220
C       -4.3789460        4.2025040        0.3088840
H       -4.2175530        3.2624530        0.8368460
H       -5.3873660        4.5644710        0.5396360
H       -4.3205580        4.0161400       -0.7665240
O        0.7871850        2.8404650        0.4345480
C        2.2298170        4.0743120       -2.7390660
C        3.3125280        3.2691530       -3.1454620
C        4.1756100        3.6893770       -4.1516020
C        4.0025130        4.9169440       -4.8072530
C        2.9247680        5.7135500       -4.4082370
C        2.0551830        5.3035520       -3.3990550
H        1.2215210        5.9482160       -3.1345040
H        2.7570050        6.6715450       -4.8964530
C        4.9295220        5.3450940       -5.9207780
H        4.8625170        6.4226540       -6.1057220
H        4.6867710        4.8368330       -6.8640800
H        5.9746970        5.1078350       -5.6889700
H        5.0063170        3.0458930       -4.4363800
H        3.4751890        2.3159190       -2.6572350
C        0.8083760       -0.9544040       -0.4690990
C        1.7220460       -2.0031570       -1.0482380
C        1.2214890       -3.2058120       -1.5485650
C        2.1411800       -4.2179440       -1.9985430
C        1.7325690       -5.5400710       -2.3345890
C        2.6442900       -6.4836280       -2.7515940
C        4.0173420       -6.1596060       -2.8638340
C        4.4516350       -4.8987390       -2.5290670
C        3.5399740       -3.9075140       -2.0746880
C        3.9855410       -2.6187440       -1.6869700
C        3.1044230       -1.7065050       -1.1611470
H        3.4477740       -0.7213420       -0.8695910
H        5.0349070       -2.3610810       -1.7958620
H        5.5058600       -4.6409640       -2.5941720
H        4.7248550       -6.9112370       -3.2028350
H        2.3069140       -7.4877950       -2.9933660
H        0.6860110       -5.8083350       -2.2482080
C       -0.2522540       -3.4206220       -1.5796180
C       -0.9895800       -3.2430320       -0.4118300
C       -0.3090050       -2.8105110        0.8559030
H       -0.9666850       -2.9198080        1.7208630
H        0.5910010       -3.4052490        1.0279040
C       -2.3716630       -3.5464150       -0.3811220
C       -3.0292430       -3.9716960       -1.5069120
C       -2.3443030       -4.0560200       -2.7447060
C       -3.0266050       -4.4139540       -3.9387880
C       -2.3705580       -4.4399960       -5.1473480
C       -0.9982740       -4.0989460       -5.2103690
C       -0.3035050       -3.7715170       -4.0675330
C       -0.9419040       -3.7591240       -2.7954850
H        0.7426720       -3.4991120       -4.1378680
H       -0.4895610       -4.0889540       -6.1702620
H       -2.9042230       -4.7069670       -6.0553820
H       -4.0858920       -4.6517200       -3.8787690
H       -4.0852750       -4.2210980       -1.4616860
H       -2.9092330       -3.4604740        0.5562860
H        1.3462360       -0.0233290       -0.2843520
H       -0.0390020       -0.7432220       -1.1288060
C       -0.9882090       -0.3510630        1.0918740
C       -1.5884690       -0.3890540        2.4776970
C       -0.7981810        0.0300580        3.5465910
C       -1.2192710       -0.1961070        4.9017260
C       -0.3835770        0.0459320        6.0280600
C       -0.8249090       -0.2152510        7.3061310
C       -2.1275180       -0.7214370        7.5313400
C       -2.9588970       -0.9729660        6.4653150
C       -2.5243880       -0.7318410        5.1338160
C       -3.3667280       -0.9781660        4.0257210
C       -2.9386170       -0.8206810        2.7197610
C       -3.9618850       -1.0008530        1.6487370
C       -4.1730910       -0.0266380        0.6582920
C       -5.2166120       -0.1716330       -0.2586580
C       -6.0565630       -1.2842760       -0.2198160
C       -5.8496220       -2.2547400        0.7581920
C       -4.8203610       -2.1100060        1.6875960
H       -4.6774060       -2.8722280        2.4469100
C       -6.6869600       -3.5051020        0.7689080
F       -6.0866680       -4.5072180        0.0737640
F       -6.8810160       -3.9689390        2.0222070
F       -7.8974400       -3.3108770        0.2093290
H       -6.8602220       -1.3908760       -0.9384450
C       -5.5057030        0.9237080       -1.2541510
F       -6.3388110        1.8540090       -0.7319050
F       -6.1092070        0.4396410       -2.3669420
F       -4.3890730        1.5658840       -1.6466510
H       -3.5402740        0.8553980        0.6188790
H       -4.3956670       -1.2703860        4.2173250
H       -3.9592210       -1.3682890        6.6235490
H       -2.4640100       -0.9153410        8.5458680
H       -0.1663590       -0.0323420        8.1505410
H        0.6179140        0.4299170        5.8731080
H       -0.5775510        0.6373230        0.8746820
H       -1.6952840       -0.5964410        0.3015070
H       -1.3464550        2.4409050        4.3801250
H       -0.9255790        4.7359100        5.1310980
H        1.3435460        5.7454590        4.9144320
H        3.1845060        4.4344620        3.8998730
H        4.0179330        2.3440110        2.9533540
C        4.0286450       -0.1159490        2.0507350
C        4.4269770       -1.3014620        2.6840380
C        5.6088430       -1.9469730        2.3157150
C        6.4175060       -1.4179030        1.3116780
C        6.0273960       -0.2365630        0.6797650
C        4.8471090        0.4139280        1.0422330
H        4.5307750        1.3123610        0.5226400
C        6.8400330        0.2961780       -0.4711720
F        6.3615320       -0.1647530       -1.6564490
F        8.1330200       -0.0865310       -0.3961850
F        6.8108170        1.6403580       -0.5320820
H        7.3411830       -1.9109760        1.0336670
C        5.9810600       -3.2421220        2.9888180
F        5.3186450       -4.2894460        2.4449140
F        5.6693170       -3.2260320        4.3047490
F        7.2994240       -3.5071980        2.8841370
H        3.8320730       -1.7056310        3.4975310
C       -3.2941040       -0.3471630       -4.1239660
C       -3.5747920        0.8701410       -5.0104200
H       -4.1635630       -0.7136870       -3.5733650
H       -2.8792500       -1.1963830       -4.6786080
H       -3.5330310        0.6740410       -6.0856520
H       -4.5487430        1.3240840       -4.7961420
N       -1.7780170        1.3692030       -3.5432490
Cl       -0.3143110        2.3797700       -2.6508250
C       -2.4804820        1.8829150       -4.6271520
O       -2.2873220        2.9529220       -5.1669120
C       -2.2231960        0.1446540       -3.1393950
O       -1.8402160       -0.4963990       -2.1614340
147
S_MajorCl_4_MaruakaF3_TS_Diffuse.log
C        2.5010450       -2.1539400       -2.1409480
C        2.4321480       -3.5210970       -1.9624260
C        1.2252630       -4.2426550       -2.0997910
C        1.1671110       -5.6400380       -1.8508370
C       -0.0177540       -6.3259070       -1.9752850
C       -1.1962180       -5.6372290       -2.3498910
C       -1.1669660       -4.2867580       -2.6152760
C        0.0458410       -3.5501990       -2.5151660
C        0.1342360       -2.1408900       -2.7686650
C        1.3067900       -1.4423220       -2.4957320
C        1.2748940        0.0598100       -2.6325990
H        2.2606360        0.5072420       -2.5132790
H        0.8859690        0.3393470       -3.6149440
N        0.3778150        0.8120700       -1.6242760
O        2.1584860       -1.6588830        1.1460860
C        1.2287330       -2.2762990        1.6490800
C        0.8585560       -2.5705120        3.0161770
C       -0.1433270       -3.7026030        2.9099220
H        0.3370160       -4.6894490        2.9889250
H       -0.9611490       -3.6528810        3.6280220
N       -0.6891230       -3.5321570        1.5473360
C       -1.9914920       -3.0865780        1.3230970
O       -2.3271300       -2.3360240        0.4226930
O       -2.7923100       -3.7370030        2.1865980
C       -4.2390650       -3.4729030        2.2907340
C       -4.6761400       -4.4756540        3.3621970
H       -4.4640790       -5.5015480        3.0434690
H       -5.7521350       -4.3829800        3.5434120
H       -4.1501750       -4.2873290        4.3032000
C       -4.9305170       -3.7740420        0.9570510
H       -6.0162950       -3.6997720        1.0860000
H       -4.6179070       -3.0751000        0.1805360
H       -4.6961250       -4.7926450        0.6282010
C       -4.4633570       -2.0380500        2.7695960
H       -4.1202620       -1.3120430        2.0326200
H       -5.5335480       -1.8733410        2.9404440
H       -3.9320670       -1.8549300        3.7089630
O        0.2732170       -2.8147810        0.7787590
C        1.8355040       -2.5506460        4.1184180
C        3.0093490       -1.7719550        4.0730860
C        3.9055090       -1.7691140        5.1362500
C        3.6784570       -2.5270800        6.2943950
C        2.5112130       -3.2956130        6.3422580
C        1.6071280       -3.3075340        5.2812810
H        0.7065900       -3.9090370        5.3692830
H        2.3006380       -3.8952420        7.2256670
C        4.6457350       -2.4894140        7.4544010
H        4.5006600       -3.3435200        8.1246500
H        4.5186460       -1.5783950        8.0552900
H        5.6872420       -2.5039410        7.1116530
H        4.8057940       -1.1608440        5.0661710
H        3.2132630       -1.1773370        3.1907910
C        1.0748410        0.9873640       -0.2520730
C        2.1918830        1.9990750       -0.2701700
C        1.9265790        3.3647790       -0.3721580
C        3.0227350        4.2901220       -0.4903250
C        2.8411050        5.6720920       -0.7823650
C        3.9168480        6.5230920       -0.9004700
C        5.2376090        6.0442640       -0.7295000
C        5.4531910        4.7118730       -0.4673270
C        4.3658960        3.8030140       -0.3576090
C        4.5816660        2.4196970       -0.1329690
C        3.5254340        1.5423070       -0.1150160
H        3.6924070        0.4849440        0.0525550
H        5.5979680        2.0598470        0.0063200
H        6.4633800        4.3269730       -0.3513790
H        6.0770320        6.7283860       -0.8175480
H        3.7503970        7.5717500       -1.1311660
H        1.8373010        6.0552480       -0.9238970
C        0.5091560        3.8217230       -0.4025670
C       -0.3584140        3.2618950       -1.3371910
C        0.1220090        2.1862250       -2.2720790
H       -0.5964790        2.0025680       -3.0736380
H        1.0779180        2.4657350       -2.7206880
C       -1.6819100        3.7455570       -1.4678290
C       -2.1581460        4.7339600       -0.6447200
C       -1.3475550        5.2532390        0.3952730
C       -1.8515720        6.2161650        1.3107350
C       -1.0771340        6.6759360        2.3503360
C        0.2386620        6.1827080        2.5198640
C        0.7633910        5.2663330        1.6365800
C        0.0006850        4.7846210        0.5357620
H        1.7668570        4.8881660        1.7914430
H        0.8375590        6.5246140        3.3593170
H       -1.4757040        7.4058670        3.0495680
H       -2.8713020        6.5706740        1.1814340
H       -3.1713330        5.1091330       -0.7654760
H       -2.3193420        3.3317320       -2.2405030
H        1.4387950       -0.0037910        0.0241900
H        0.2775930        1.2700890        0.4423790
C       -0.9399220        0.0668290       -1.3145870
C       -1.6649640       -0.4231640       -2.5478850
C       -1.0573590       -1.4188720       -3.3090960
C       -1.5701300       -1.7653360       -4.6056470
C       -0.8995120       -2.6493600       -5.4965410
C       -1.4169820       -2.9255950       -6.7425790
C       -2.6370130       -2.3435700       -7.1625960
C       -3.3088630       -1.4811780       -6.3281810
C       -2.7908570       -1.1624570       -5.0437080
C       -3.4747870       -0.2906210       -4.1651630
C       -2.9532260        0.0845910       -2.9409710
C       -3.8076660        0.9064120       -2.0401100
C       -3.9751950        0.5441340       -0.6933160
C       -4.7935930        1.3117880        0.1207000
C       -5.4674800        2.4302800       -0.3607320
C       -5.3230800        2.7620850       -1.7049290
C       -4.5096490        2.0149780       -2.5447960
H       -4.4068460        2.3264240       -3.5788700
H       -3.4893860       -0.3312890       -0.2724870
H       -4.4606720        0.0638590       -4.4538150
H       -4.2444590       -1.0239860       -6.6407490
H       -3.0365710       -2.5766100       -8.1455810
H       -0.8835660       -3.5961020       -7.4104980
H        0.0373280       -3.1005130       -5.1905500
H       -0.6708170       -0.7664330       -0.6621000
H       -1.5158510        0.7736440       -0.7215210
H       -2.0830410       -3.7716220       -2.8780100
H       -2.1354790       -6.1786960       -2.4193430
H       -0.0567810       -7.3925100       -1.7725420
H        2.0755620       -6.1524940       -1.5446070
H        3.3380890       -4.0679680       -1.7162750
C        3.8494440       -1.5236420       -2.0536460
C        4.3802520       -0.8109540       -3.1416850
C        5.6717470       -0.3057110       -3.0758110
C        6.4667170       -0.5038500       -1.9503530
C        5.9377290       -1.2229890       -0.8801820
C        4.6458610       -1.7302220       -0.9154270
H        4.2429130       -2.2304750       -0.0418590
H        3.8176140       -0.6713320       -4.0588110
C       -2.9819430        2.7496070        3.2780000
C       -3.3877410        2.1126380        4.6119300
H       -3.8217860        2.9050310        2.5957480
H       -2.4667280        3.7100260        3.3847460
H       -3.1289380        2.7162430        5.4880140
H       -4.4562730        1.8850690        4.6809380
N       -1.8053910        0.7101770        3.5305840
Cl       -0.5193370       -0.7822740        3.2499500
C       -2.5958940        0.7941690        4.6670730
O       -2.6705980       -0.0367520        5.5522950
C       -2.0043600        1.7397180        2.6545440
O       -1.4999970        1.8674700        1.5401790
F       -4.9547120        0.9935110        1.4167250
F       -6.2264650        3.1738980        0.4540140
F       -5.9653010        3.8478100       -2.1695250
F        6.7071280       -1.3954850        0.2055280
F        7.7089830       -0.0064400       -1.8940040
F        6.1876090        0.3742830       -4.1127640
159
S_MajorCl_5_MaruakaCF3_TS_Diffuse.log
C        2.9235260        0.6935400        2.2308140
C        3.2102220        2.0094170        2.5365890
C        2.2381600        2.8901760        3.0659960
C        2.5399370        4.2543920        3.3266460
C        1.5837390        5.0984330        3.8410110
C        0.2817490        4.6110170        4.1078810
C       -0.0363080        3.2912180        3.8776930
C        0.9343480        2.3843290        3.3670130
C        0.6574270        1.0011280        3.0984100
C        1.5985790        0.1999860        2.4592760
C        1.1858310       -1.1975980        2.0685090
H        2.0219580       -1.7825790        1.6846710
H        0.7665470       -1.7206650        2.9314660
N        0.0951820       -1.3034180        0.9758570
O        2.3964220        1.5805230       -0.7715420
C        1.5973280        2.4986230       -0.9029950
C        1.3754650        3.4797910       -1.9318660
C        0.4312700        4.5157710       -1.3467770
H        0.9596540        5.4299690       -1.0366430
H       -0.3930230        4.8013960       -2.0047080
N       -0.1080450        3.8187630       -0.1658610
C       -1.4112850        3.7954710        0.2502480
O       -1.9103880        2.9268750        0.9539160
O       -1.9997600        4.9328560       -0.1807050
C       -3.2869690        5.3973280        0.3584850
C       -3.4778010        6.7349320       -0.3616080
H       -2.6432080        7.4107270       -0.1492240
H       -4.4058160        7.2117830       -0.0291750
H       -3.5337120        6.5843660       -1.4443430
C       -3.1639070        5.6032540        1.8718510
H       -4.0917840        6.0367020        2.2615110
H       -2.9815680        4.6540900        2.3800150
H       -2.3422300        6.2914140        2.0992150
C       -4.4074650        4.4242920       -0.0078560
H       -4.3269310        3.4957150        0.5555920
H       -5.3784070        4.8825350        0.2127710
H       -4.3763170        4.1893220       -1.0751540
O        0.6211560        2.6313290        0.0980560
C        2.4460840        3.9297450       -2.8407900
C        3.7621200        3.4396960       -2.7423850
C        4.7671300        3.9106520       -3.5795320
C        4.5085200        4.8858060       -4.5538350
C        3.2005190        5.3770700       -4.6487490
C        2.1873880        4.9113860       -3.8126360
H        1.1794090        5.3022510       -3.9303130
H        2.9668430        6.1344270       -5.3948160
C        5.6012330        5.3680090       -5.4789130
H        5.3096570        6.2875570       -5.9981300
H        5.8369950        4.6189330       -6.2477020
H        6.5313540        5.5700710       -4.9330640
H        5.7752140        3.5124760       -3.4726630
H        3.9722970        2.6900220       -1.9869090
C        0.6779930       -1.1207790       -0.4478710
C        1.4795330       -2.2992900       -0.9337530
C        0.8624710       -3.5044580       -1.2688940
C        1.6730930       -4.6375310       -1.6284290
C        1.1425690       -5.9484810       -1.7938100
C        1.9548940       -7.0084690       -2.1278200
C        3.3441600       -6.8200310       -2.3223030
C        3.8948940       -5.5721990       -2.1507440
C        3.0876680       -4.4608680       -1.7857660
C        3.6546330       -3.1808170       -1.5652050
C        2.8745160       -2.1400820       -1.1259620
H        3.3105460       -1.1623360       -0.9609260
H        4.7167160       -3.0329130       -1.7319960
H        4.9629870       -5.4153820       -2.2800040
H        3.9718820       -7.6639510       -2.5946700
H        1.5257060       -8.0003060       -2.2397600
H        0.0823280       -6.1141590       -1.6417830
C       -0.6217690       -3.5966390       -1.2083120
C       -1.2735990       -3.2322810       -0.0338760
C       -0.4882920       -2.7181040        1.1407090
H       -1.0997330       -2.6793420        2.0447260
H        0.3760080       -3.3575510        1.3343100
C       -2.6711250       -3.4166810        0.0972050
C       -3.4234210       -3.9078320       -0.9400090
C       -2.8176600       -4.1874650       -2.1909530
C       -3.5894950       -4.6231260       -3.3024330
C       -3.0035280       -4.8415420       -4.5276930
C       -1.6151470       -4.6213980       -4.6937910
C       -0.8368330       -4.2209180       -3.6313400
C       -1.4020970       -4.0123640       -2.3419080
H        0.2216210       -4.0439100       -3.7803150
H       -1.1603420       -4.7638550       -5.6699260
H       -3.6044720       -5.1671960       -5.3723340
H       -4.6587980       -4.7655000       -3.1668060
H       -4.4921190       -4.0591880       -0.8182470
H       -3.1441680       -3.1821880        1.0435110
H        1.2779490       -0.2122440       -0.4040210
H       -0.1860010       -0.9225900       -1.0898360
C       -0.9923690       -0.2131590        1.1022560
C       -1.5303550       -0.0529730        2.5041480
C       -0.6660630        0.4267280        3.4892750
C       -1.0410440        0.3854480        4.8750840
C       -0.1429220        0.6944050        5.9350830
C       -0.5446660        0.6104040        7.2496730
C       -1.8666100        0.2247850        7.5775840
C       -2.7583110       -0.0856600        6.5778540
C       -2.3681460       -0.0265150        5.2129260
C       -3.2742020       -0.3330980        4.1710940
C       -2.8947750       -0.3534740        2.8413740
C       -3.9629940       -0.5839880        1.8267720
C       -4.1274980        0.2720920        0.7262790
C       -5.1814250        0.0670800       -0.1687290
C       -6.0863470       -0.9755820        0.0153050
C       -5.9364880       -1.8188300        1.1166820
C       -4.8901560       -1.6229750        2.0149170
H       -4.7812730       -2.2933280        2.8605010
C       -6.8958990       -2.9664980        1.2806820
F       -6.7490700       -3.8764020        0.2817620
F       -6.7201670       -3.6238570        2.4452620
F       -8.1799010       -2.5520570        1.2334740
H       -6.8957940       -1.1303100       -0.6898440
C       -5.4048460        1.0256910       -1.3111410
F       -6.2547380        2.0199340       -0.9563610
F       -5.9642330        0.4032930       -2.3792210
F       -4.2659450        1.6054140       -1.7284000
H       -3.4561370        1.1151190        0.5842970
H       -4.3111970       -0.5272310        4.4318680
H       -3.7746250       -0.3891660        6.8161170
H       -2.1708050        0.1699770        8.6190770
H        0.1600520        0.8410120        8.0436840
H        0.8739590        0.9878050        5.7004740
H       -0.5318480        0.7124020        0.7517190
H       -1.7500260       -0.5006820        0.3763080
H       -1.0450670        2.9428100        4.0608270
H       -0.4775930        5.2881130        4.4894000
H        1.8197360        6.1418090        4.0310070
H        3.5386020        4.6193640        3.0999520
H        4.2193800        2.3815990        2.3826780
C        4.0773490       -0.1728590        1.8395500
C        4.5029700       -1.1884440        2.7097750
C        5.6644230       -1.9183300        2.4505370
C        6.4355180       -1.6389820        1.3224380
C        6.0105970       -0.6405740        0.4474520
C        4.8415890        0.0836660        0.6916590
H        4.5068930        0.7831920       -0.0653200
C        6.7831630       -0.3820850       -0.8211760
F        6.3628470       -1.1883040       -1.8309510
F        8.1025810       -0.6186630       -0.6598190
F        6.6403030        0.8872130       -1.2508610
H        7.3533280       -2.1842110        1.1345190
C        6.0725860       -3.0372820        3.3732160
F        5.5743300       -4.2255680        2.9589850
F        5.6240670       -2.8407060        4.6328820
F        7.4144180       -3.1721340        3.4330560
H        3.9438400       -1.3846450        3.6192340
C       -3.2436190       -0.5196510       -4.2981980
C       -2.9035860        0.1499330       -5.6326630
H       -4.2167650       -0.2003210       -3.9060850
H       -3.2381030       -1.6128720       -4.3122110
H       -2.4015240       -0.5389260       -6.3244690
H       -3.7550630        0.5842540       -6.1647450
N       -1.5008530        1.0342100       -3.9407970
Cl       -0.0983460        2.1193130       -3.0385390
C       -1.8965360        1.2520890       -5.2557660
O       -1.5051380        2.1380430       -5.9870900
C       -2.1704460        0.0060100       -3.3337160
O       -1.9903830       -0.4253270       -2.1975450
147
S_MajorCl_5_MaruakaF3_TS_Diffuse.log
C        2.6480560       -1.3960740       -2.4668470
C        2.9429050       -2.7345010       -2.3466090
C        1.9382550       -3.7293950       -2.3576590
C        2.2565830       -5.1009680       -2.1730570
C        1.2706300       -6.0592580       -2.1885000
C       -0.0790880       -5.6798900       -2.3816190
C       -0.4161770       -4.3591560       -2.5775690
C        0.5814560       -3.3455390       -2.5891610
C        0.2841570       -1.9546520       -2.7784650
C        1.2787240       -0.9952940       -2.6109910
C        0.8788620        0.4554750       -2.6351710
H        1.7433520        1.1178580       -2.5945020
H        0.3150020        0.6786020       -3.5441780
N       -0.0469960        0.9294590       -1.4893460
O        2.5049820       -1.3641410        0.8208880
C        1.7189310       -2.1045160        1.3966180
C        1.6375190       -2.6110800        2.7461940
C        0.6184640       -3.7416720        2.6959840
H        1.1174900       -4.7202570        2.6163670
H       -0.0781930       -3.7762610        3.5322750
N       -0.1241220       -3.4604780        1.4597430
C       -1.4878110       -3.3638140        1.3294140
O       -2.0627290       -2.7628630        0.4330940
O       -2.0527870       -4.1280010        2.2916430
C       -3.4979330       -4.4004480        2.3295830
C       -3.6306410       -5.2872980        3.5707180
H       -3.0091370       -6.1831940        3.4733660
H       -4.6727270       -5.5987400        3.6997590
H       -3.3171840       -4.7449610        4.4684960
C       -3.9114070       -5.1629920        1.0667430
H       -4.9739830       -5.4243830        1.1252880
H       -3.7499380       -4.5540130        0.1749760
H       -3.3362340       -6.0907450        0.9734590
C       -4.2848450       -3.0994580        2.5078590
H       -4.3134490       -2.5259060        1.5823150
H       -5.3136010       -3.3312910        2.8070480
H       -3.8330450       -2.4823980        3.2908910
O        0.6144930       -2.5534830        0.6536480
C        2.8252530       -2.7989280        3.6019630
C        4.1190310       -2.4429300        3.1773590
C        5.2305450       -2.7036880        3.9696590
C        5.1060250       -3.3112540        5.2275340
C        3.8202100       -3.6650020        5.6509490
C        2.7023240       -3.4177850        4.8582100
H        1.7200570       -3.7016040        5.2263140
H        3.6894650       -4.1438320        6.6192820
C        6.3142260       -3.5542700        6.0996920
H        6.0927100       -4.2677080        6.9003560
H        6.6594150       -2.6266520        6.5748150
H        7.1562630       -3.9515270        5.5210180
H        6.2183070       -2.4280530        3.6051130
H        4.2238600       -1.9935470        2.1986210
C        0.7091300        1.1760030       -0.1614430
C        1.5827430        2.4018710       -0.1660420
C        1.0518920        3.6911670       -0.2000230
C        1.9435150        4.8134210       -0.3390650
C        1.4844610        6.1378600       -0.5908840
C        2.3685420        7.1830980       -0.7351580
C        3.7636990        6.9685200       -0.6291370
C        4.2459190        5.7004590       -0.4053430
C        3.3616700        4.5954560       -0.2721590
C        3.8509520        3.2777360       -0.0824670
C        2.9841740        2.2145790       -0.0559780
H        3.3554150        1.2071370        0.0883980
H        4.9209340        3.1118100        0.0184810
H        5.3156890        5.5181300       -0.3391230
H        4.4492990        7.8044260       -0.7366180
H        1.9915850        8.1822130       -0.9364430
H        0.4201260        6.3209090       -0.6837350
C       -0.4238520        3.8657780       -0.1041410
C       -1.2505540        3.1569870       -0.9733120
C       -0.6578890        2.2422610       -2.0116030
H       -1.4065940        1.9436190       -2.7482210
H        0.1601970        2.7437010       -2.5341770
C       -2.6510110        3.3646400       -0.9616630
C       -3.2303290        4.2393950       -0.0775480
C       -2.4411940        4.9101080        0.8913140
C       -3.0346630        5.7605490        1.8646940
C       -2.2716370        6.3583080        2.8408240
C       -0.8778590        6.1176840        2.8899380
C       -0.2701420        5.3156450        1.9492840
C       -1.0208000        4.7048880        0.9039030
H        0.7949410        5.1302170        2.0150260
H       -0.2822930        6.5630800        3.6821380
H       -2.7367330        6.9996870        3.5845460
H       -4.1103020        5.9152950        1.8307070
H       -4.3042500        4.4067360       -0.0942090
H       -3.2676600        2.8337280       -1.6770670
H        1.3019780        0.2811620        0.0177270
H       -0.0725880        1.2242560        0.6008500
C       -1.1381930       -0.1085820       -1.1274280
C       -1.8386970       -0.7056740       -2.3243930
C       -1.0984620       -1.5347350       -3.1634210
C       -1.6417580       -1.9790410       -4.4190500
C       -0.8817190       -2.6856080       -5.3932160
C       -1.4436600       -3.0673330       -6.5912790
C       -2.7975640       -2.7733520       -6.8803280
C       -3.5583880       -2.0840450       -5.9659660
C       -3.0009940       -1.6608870       -4.7289370
C       -3.7701990       -0.9523440       -3.7788250
C       -3.2333440       -0.4715280       -2.5989700
C       -4.1672370        0.1814700       -1.6377030
C       -4.1723890       -0.1716730       -0.2786050
C       -5.0778050        0.4277150        0.5854220
C       -6.0098300        1.3577880        0.1321270
C       -6.0173960        1.6835050       -1.2219820
C       -5.1138520        1.1118450       -2.1053920
H       -5.1448020        1.4153880       -3.1464610
H       -3.4894970       -0.9133910        0.1207810
H       -4.8291410       -0.8101790       -3.9770190
H       -4.5975440       -1.8441640       -6.1777340
H       -3.2291820       -3.0875610       -7.8265100
H       -0.8413370       -3.5986720       -7.3227650
H        0.1573810       -2.9166930       -5.1908710
H       -0.6364590       -0.8810610       -0.5399690
H       -1.8032630        0.4240970       -0.4536750
H       -1.4564770       -4.0806360       -2.6953740
H       -0.8575450       -6.4374360       -2.3653760
H        1.5220530       -7.1054890       -2.0383020
H        3.2949090       -5.3759240       -2.0060690
H        3.9806010       -3.0417660       -2.2494580
C        3.7860560       -0.4347310       -2.5785490
C        3.9919060        0.2558790       -3.7844120
C        5.0667360        1.1211180       -3.9125890
C        5.9549450        1.3243330       -2.8597980
C        5.7450110        0.6324860       -1.6703090
C        4.6879750       -0.2498490       -1.5199360
H        4.5195310       -0.7260700       -0.5618930
H        3.3357670        0.1123190       -4.6359750
C       -2.7893740        2.0306030        3.7808170
C       -2.0961660        2.2840210        5.1265530
H       -3.7727280        1.5513910        3.8824800
H       -2.9237070        2.9229380        3.1607240
H       -1.6475990        3.2860040        5.1819100
H       -2.7402750        2.1657550        6.0070360
N       -0.9145080        0.5992620        3.9471870
Cl        0.3636070       -0.8419190        3.4484210
C       -0.9624530        1.2409740        5.1777200
O       -0.2371340        1.0311030        6.1308620
C       -1.8605170        1.0436740        3.0600150
O       -1.9657940        0.7170410        1.8786180
F        6.5731950        0.8785540       -0.6408400
F        6.9772930        2.1777540       -2.9841700
F        5.2725870        1.7826850       -5.0625650
F       -5.0943210        0.1016960        1.8872080
F       -6.8780050        1.9304800        0.9755730
F       -6.9130760        2.5880530       -1.6564750
159
S_MajorCl_6_MaruakaCF3_TS_Diffuse.log
C        2.8143730       -0.5374270        2.5434590
C        3.0674610        0.4493300        3.4749000
C        2.0528380        0.9896530        4.2970970
C        2.3199260        2.0501140        5.2034030
C        1.3194590        2.5669140        5.9923060
C        0.0072550        2.0437720        5.9032290
C       -0.2778060        1.0038090        5.0473820
C        0.7367490        0.4359990        4.2285590
C        0.4938620       -0.6381360        3.3103310
C        1.4782580       -1.0429170        2.4147390
C        1.0995640       -2.0527050        1.3599120
H        1.9572640       -2.3710370        0.7687150
H        0.6523080       -2.9367660        1.8215100
N        0.0636560       -1.5834450        0.3139920
O        2.5948230        1.7488870        0.1505980
C        1.8523970        2.6698020        0.4688560
C        1.6118050        3.9847180       -0.0812710
C        0.8881640        4.7376440        1.0173830
H        1.5814920        5.3101770        1.6516300
H        0.1025260        5.4064440        0.6672050
N        0.2759720        3.6534350        1.8132960
C       -1.1007010        3.4357290        1.8341280
O       -1.6365620        2.3404200        1.8459910
O       -1.6921710        4.6371680        1.9722440
C       -3.1487750        4.8258240        1.8329990
C       -3.3089110        6.3287760        2.0755530
H       -2.7323110        6.9009240        1.3422710
H       -2.9641350        6.6003390        3.0788750
H       -4.3628920        6.6107800        1.9816630
C       -3.8971970        4.0269960        2.9051290
H       -3.8020790        2.9536390        2.7414570
H       -3.5062730        4.2671000        3.9002250
H       -4.9592920        4.2954870        2.8813780
C       -3.5649520        4.4542610        0.4102680
H       -4.6409020        4.6163260        0.2862990
H       -3.0340960        5.0661100       -0.3256110
H       -3.3514090        3.4060830        0.2010420
O        1.0143440        2.4597100        1.5692400
C        2.5997950        4.6823230       -0.9229040
C        3.5882020        3.9971120       -1.6577280
C        4.4988130        4.6901830       -2.4476800
C        4.4686730        6.0883420       -2.5545680
C        3.4850650        6.7683210       -1.8297430
C        2.5687590        6.0838270       -1.0329510
H        1.8126590        6.6533630       -0.4995940
H        3.4297830        7.8535240       -1.8894750
C        5.4454750        6.8247010       -3.4412820
H        6.4588640        6.4153280       -3.3520330
H        5.4899750        7.8898310       -3.1898200
H        5.1623000        6.7511850       -4.5003140
H        5.2538840        4.1301020       -2.9967370
H        3.6406160        2.9169630       -1.5942790
C        0.7098730       -0.6753340       -0.7626850
C        1.5902950       -1.4148920       -1.7373700
C        1.0507300       -2.2801760       -2.6898280
C        1.9356090       -3.0408540       -3.5328700
C        1.4818780       -4.0844540       -4.3890650
C        2.3616310       -4.7967390       -5.1727500
C        3.7460780       -4.5037960       -5.1518240
C        4.2232000       -3.5161470       -4.3227140
C        3.3448900       -2.7760930       -3.4853720
C        3.8339670       -1.7857050       -2.5967460
C        2.9832140       -1.1465110       -1.7288910
H        3.3586950       -0.3860970       -1.0551180
H        4.8928420       -1.5447730       -2.5969760
H        5.2862980       -3.2915720       -4.2839890
H        4.4282030       -5.0676210       -5.7821260
H        1.9898840       -5.5938290       -5.8107980
H        0.4258740       -4.3272880       -4.4133710
C       -0.4289910       -2.4160730       -2.7885720
C       -1.1591470       -2.7244970       -1.6437460
C       -0.4635400       -2.8846200       -0.3210330
H       -1.1228530       -3.3290200        0.4277970
H        0.4182860       -3.5205000       -0.4263970
C       -2.5509270       -2.9703990       -1.7249090
C       -3.2225230       -2.8600270       -2.9156690
C       -2.5412080       -2.4336920       -4.0829770
C       -3.2351330       -2.2307450       -5.3062000
C       -2.5795160       -1.7643940       -6.4216280
C       -1.1957930       -1.4741250       -6.3545410
C       -0.4906290       -1.6834730       -5.1905950
C       -1.1294040       -2.1885930       -4.0236140
H        0.5646150       -1.4411260       -5.1537370
H       -0.6862150       -1.0765200       -7.2278030
H       -3.1216600       -1.6048200       -7.3496760
H       -4.3022170       -2.4372680       -5.3372200
H       -4.2856740       -3.0770610       -2.9650480
H       -3.0852390       -3.2755640       -0.8327800
H        1.2805440        0.0729000       -0.2110360
H       -0.1239020       -0.1775190       -1.2678420
C       -1.0790840       -0.7376310        0.9262100
C       -1.6445880       -1.3170000        2.2034030
C       -0.8219250       -1.3446980        3.3276390
C       -1.2082790       -2.0729430        4.5053270
C       -0.3434460       -2.2726210        5.6180730
C       -0.7524790       -3.0055240        6.7098920
C       -2.0489950       -3.5714600        6.7563170
C       -2.9075890       -3.4046670        5.6953100
C       -2.5071030       -2.6685640        4.5476500
C       -3.3779100       -2.4802230        3.4504440
C       -2.9870060       -1.8229000        2.2981560
C       -4.0511150       -1.5768990        1.2816420
C       -4.3438970       -0.2818190        0.8285410
C       -5.4494150       -0.0594380        0.0013320
C       -6.2582590       -1.1148440       -0.4130890
C       -5.9616350       -2.4063920        0.0218180
C       -4.8812710       -2.6325280        0.8719670
H       -4.6771510       -3.6400730        1.2201540
C       -6.7683480       -3.5726730       -0.4823080
F       -8.0252700       -3.2154400       -0.8122200
F       -6.2061220       -4.1133920       -1.5949260
F       -6.8468770       -4.5632440        0.4316910
H       -7.1138190       -0.9327660       -1.0512570
C       -5.7848940        1.3520310       -0.4089550
F       -5.8985830        2.1585720        0.6701880
F       -6.9463970        1.4222780       -1.0912450
F       -4.8243500        1.8848900       -1.1984780
H       -3.7329850        0.5572040        1.1521090
H       -4.4007150       -2.8368090        3.5379730
H       -3.9038710       -3.8393690        5.7142730
H       -2.3592970       -4.1409820        7.6277600
H       -0.0722820       -3.1524150        7.5440890
H        0.6542420       -1.8505320        5.5984510
H       -0.6634350        0.2579400        1.0993280
H       -1.8134420       -0.6509450        0.1263940
H       -1.2921370        0.6295810        4.9742860
H       -0.7845890        2.4740670        6.5098470
H        1.5287930        3.3859010        6.6746520
H        3.3275960        2.4551950        5.2489860
H        4.0823750        0.8192490        3.5927570
C        3.9849630       -1.1076860        1.8173620
C        4.2892660       -2.4735530        1.9084050
C        5.4361050       -2.9928070        1.3058200
C        6.3045170       -2.1576740        0.6045670
C        6.0093220       -0.7973840        0.5140270
C        4.8644030       -0.2712470        1.1143000
H        4.6192990        0.7797820        1.0045930
C        6.8816420        0.1038820       -0.3201460
F        6.3830550        0.2372100       -1.5769710
F        8.1355770       -0.3813980       -0.4459210
F        6.9693850        1.3425230        0.1997120
H        7.1941630       -2.5601350        0.1352250
C        5.7678050       -4.4516940        1.4798020
F        4.6506810       -5.2142640        1.5137060
F        6.4297390       -4.6769050        2.6376230
F        6.5474870       -4.9140470        0.4804050
H        3.6402460       -3.1357860        2.4731040
C       -3.2361810        1.7018890       -3.8702050
C       -3.5129260        3.1998990       -4.0350440
H       -4.0977520        1.1168500       -3.5403310
H       -2.8507120        1.2298430       -4.7808550
H       -3.4557070        3.5624820       -5.0657540
H       -4.4899570        3.4960410       -3.6382350
N       -1.6885580        2.9035890       -2.5442430
Cl       -0.1198490        3.3435540       -1.4005360
C       -2.4232390        3.8862350       -3.1910780
O       -2.2618790        5.0874510       -3.0900340
C       -2.1362410        1.6372910       -2.8000690
O       -1.7399810        0.5949910       -2.2842990
147
S_MajorCl_6_MaruakaF3_TS_Diffuse.log
C        2.6765300       -1.0762800       -2.6392790
C        3.1764850       -2.3600570       -2.5572760
[truncated: 7,687 more chars]
